# Supplementary material for: Folate Carrier Deficiency Drives Differential Methylation and Enhanced Cellular Potency in the Neural Plate Border
Source: Front Cell Dev Biol. 2022 Jul 13;10:834625. doi: 10.3389/fcell.2022.834625 (PMC9326018; doi:10.3389/fcell.2022.834625)
Supplement: Supplementary file 2 [file Table2.XLSX]

## Sheet: RFC1-MO vs Control_KEGG enrich
Term	Category	Observed	Expected	FoldChange	rawP	adjP	Term_Name	GeneList
ko04010	260	51	27.4239	1.85969	0.00014603	0.0221966	MAPK signaling pathway - Gallus gallus (chicken)	TRAF2;ERBB4;EFNA2;KDR;JUND;FLT1;INSR;TGFBR2;FGF3;CACNA1H;FGFR1;MRAS;PDGFB;TAOK3;HSPA2;TGFB3;PRKCB;MAP3K5;MAP2K5;PGF;EPHA2;GADD45A;NFATC1;LOC101750513;NLK;CACNA1E;IL1B;MAPKAPK3;FLNB;MAP3K2;ANGPT4;RASGRF1;DUSP16;ERBB3;ERBB2;FOS;NFKB2;HRAS;MAP3K6;FGFR4;VEGFA;IGF1R;FGF18;GNG12;CACNA1B;PRKCA;LOC107055388;MAPT;CACNA1G;DUSP8;CACNA2D2;
ko04020	225	39	23.7322	1.64334	0.00614883	0.249382	Calcium signaling pathway - Gallus gallus (chicken)	ERBB4;GRIN1;KDR;ITPKB;GRM5;CCKBR;ADCY3;FLT1;FGFR4;VEGFA;STIM1;FGF3;CACNA1H;ITPR2;FGFR1;FGF18;MST1;PLCD3;PLCG2;PDGFB;PRKCB;NOS1;GRIN2C;ADRB3;TBXA2R;CACNA1B;PRKCA;P2RX2;CAMK2G;PLCG1;CACNA1G;CACNA1E;DRD5;MYLK2;CAMK4L;ADORA2B;ITPR3;ERBB3;ERBB2;
ko01210	13	6	1.37119	4.37575	0.0068805	0.249382	2-Oxocarboxylic acid metabolism - Gallus gallus (chicken)	GPT2;ACY1;IDH3A;IDH1;CS;IDH2;
ko04070	89	19	9.3874	2.02399	0.00811774	0.249382	Phosphatidylinositol signaling system - Gallus gallus (chicken)	DGKG;PRKCB;PIP5K1C;OCRL;PRKCA;ITPKB;INPP5A;PLCG1;DGKZ;ITPR2;DGKE;PIK3R2;PLCD3;PLCG2;MTMR4;PIK3C2B;ITPR3;DGKK;IP6K1;
ko04510	190	34	20.0405	1.69656	0.00820337	0.249382	Focal adhesion - Gallus gallus (chicken)	SHC2;ILK;BCL2;KDR;HRAS;TLN1;FLT1;RAPGEF1;VEGFA;VAV2;LAMB2;IGF1R;PPP1R12B;FYN;PIK3R2;PDGFB;LAMC2;PAK4;ACTG1;PRKCB;PIP5K1C;LAMB1;PGF;PRKCA;ITGB5;BCAR1;LOC101748153;SHC4;MYLK2;CCND1;FLNB;RASGRF1;LAMC3;ERBB2;
ko04340	42	11	4.43001	2.48306	0.0153259	0.388257	Hedgehog signaling pathway - Gallus gallus (chicken)	CDON;CSNK1G2;SHH;BTRC;HHIP;IHH;PTCH2;BCL2;CCND1;SMURF1;KIF7;
ko04012	78	16	8.22716	1.94478	0.0209401	0.4547	ErbB signaling pathway - Gallus gallus (chicken)	ERBB4;PRKCB;SHC2;BTC;PRKCA;HRAS;CAMK2G;PLCG1;SHC4;CDKN1A;ABL1;PIK3R2;PLCG2;PAK4;ERBB3;ERBB2;
ko04514	124	22	13.0791	1.68208	0.032847	0.620579	Cell adhesion molecules - Gallus gallus (chicken)	ESAM;NEO1;CDH3;CDH1;CNTNAP1;CLDN11;CNTNAP2;CLDN9;CLDN8;CADM3;CDH15;CD6;CD99L2;PTPRF;CLDN3;NCAM2;CD40;NLGN3;SDC4;PTPRM;CADM1;NFASC;
ko04520	71	14	7.48883	1.86945	0.0400395	0.620579	Adherens junction - Gallus gallus (chicken)	CDH1;LMO7;BAIAP2;INSR;TGFBR2;NLK;PTPRF;IGF1R;FGFR1;FYN;PTPRM;ACTG1;ERBB2;TCF7;
ko00240	59	12	6.22311	1.9283	0.0427278	0.620579	Pyrimidine metabolism - Gallus gallus (chicken)	NME4;LOC776992;ENTPD8L;NT5C1A;ENTPD8;CANT1;UPP2;CAD;UCKL1;LOC418114;NT5C3B;UCK1;
ko04371	122	21	12.8681	1.63194	0.0449103	0.620579	Apelin signaling pathway - Gallus gallus (chicken)	HDAC4;CDH1;GNG12;APLN;NOS1;MEF2D;PIK3R5;MYL4;HRAS;ADCY3;ITPR2;MRAS;MYLK2;GNG7;CCND1;CAMK4L;KLF2;ITPR3;PLIN1;SLC9A1;GNG13;
ko00310	54	11	5.69573	1.93127	0.0544927	0.690241	Lysine degradation - Gallus gallus (chicken)	SMYD1;PRDM16;NSD1;KMT2A;SETDB2;PRDM6;SETDB1;EZH1;ALDH9A1;PIPOX;SETD2;
ko04210	125	20	13.1845	1.51693	0.0885309	1	Apoptosis - Gallus gallus (chicken)	TRAF2;BCL2L11;CTSH;FOS;MAP3K5;TNFRSF10B;MCL1;BCL2;GADD45A;HRAS;TUBA4A;CTSS;ITPR2;ERN1;PIK3R2;CTSK;ITPR3;DAB2IP;ACTG1;ENDOG;
ko04310	142	22	14.9776	1.46886	0.10798	1	Wnt signaling pathway - Gallus gallus (chicken)	BTRC;WNT7A;GPC4;WNT5B;RNF43;AXIN1;CTBP2;SFRP5;WNT2B;RSPO4;PRKCB;RSPO1;PRKCA;NFATC1;FZD8;CAMK2G;WNT16;NLK;PRICKLE2;APC2;CCND1;TCF7;
ko03040	112	6	11.8134	0.5079	0.114843	1	Spliceosome - Gallus gallus (chicken)	HSPA2;THOC3;PRPF8;SNRNP27;PPIE;PRPF3;
ko04370	58	10	6.11763	1.63462	0.147383	1	VEGF signaling pathway - Gallus gallus (chicken)	VEGFA;PLCG1;PRKCB;SHC2;MAPKAPK3;KDR;PIK3R2;PRKCA;HRAS;PLCG2;
ko00511	18	4	1.89857	2.10684	0.152495	1	Other glycan degradation - Gallus gallus (chicken)	ENGASE;FUCA1;GBA2;NEU3;
ko01230	59	10	6.22311	1.60691	0.153091	1	Biosynthesis of amino acids - Gallus gallus (chicken)	ACY1;RPE;PGAM1;GPT2;LOC101747660;IDH3A;PKM;IDH1;CS;IDH2;
ko03008	70	3	7.38335	0.40632	0.158062	1	Ribosome biogenesis in eukaryotes - Gallus gallus (chicken)	RPP25L;POP5;RCL1;
ko04330	50	9	5.27382	1.70654	0.176682	1	Notch signaling pathway - Gallus gallus (chicken)	NUMB;HEYL;NOTCH1;NCOR2;DTX4;DTX1;ATXN1;KAT2A;CTBP2;
ko04350	92	14	9.70383	1.44273	0.186926	1	TGF-beta signaling pathway - Gallus gallus (chicken)	NEO1;BMP4;TGFB3;THSD4;AMH;ID1;NOG2;BMP7;TGFBR2;CHRD;SMAD6;TFDP1;E2F4;SMURF1;
ko00260	37	7	3.90263	1.79366	0.190102	1	Glycine, serine and threonine metabolism - Gallus gallus (chicken)	PGAM1;LOC101747660;SARDH;AOC3;PIPOX;GRHPR;GLYCTK;
ko04144	227	31	23.9431	1.29473	0.20029	1	Endocytosis - Gallus gallus (chicken)	DNM1;VPS26B;LOC107055431;HRAS;GIT1;TGFBR2;FGFR4;CYTH1;NEDD4L;IQSEC3;IGF1R;VPS37C;PSD2;RAB11FIP5;RAB5B;ARAP3;AGAP3;CXCR1;SMURF1;HSPA2;PIP5K1C;GRK6;HGS;KIF5C;EPN3;GRK5;ARPC4;WIPF2;PSD;RAB11B;PDCD6IP;
ko00020	27	5	2.84786	1.7557	0.225812	1	Citrate cycle (TCA cycle) - Gallus gallus (chicken)	IDH3A;OGDH;IDH1;CS;IDH2;
ko04218	142	20	14.9776	1.33532	0.226646	1	Cellular senescence - Gallus gallus (chicken)	BTRC;CHEK1;HRAS;CDK6;RHEB;TGFBR2;TRPV4;ITPR2;MRAS;CDKN1A;PIK3R2;E2F1;TGFB3;HIPK2;GADD45A;NFATC1;GATA4;CCND1;ITPR3;E2F4;
ko04150	143	20	15.0831	1.32598	0.229098	1	mTOR signaling pathway - Gallus gallus (chicken)	RPTOR;WNT7A;WDR24;HRAS;WNT5B;RHEB;GATSL3;INSR;IGF1R;ATP6V1E1;PIK3R2;WNT2B;MLST8;CAB39L;PRKCB;GATSL2;PRKCA;FZD8;WNT16;MAPKAP1;
ko03460	50	2	5.27382	0.379232	0.233581	1	Fanconi anemia pathway - Gallus gallus (chicken)	RAD51C;FAAP100;
ko04142	119	17	12.5517	1.3544	0.240851	1	Lysosome - Gallus gallus (chicken)	CTSH;SGSH;AP3B2;FUCA1;ATP6V0D1;HYAL2;AP4B1;CTSS;SMPD1;NAGLU;AP1B1;LITAF;AP3S2;CTSA;ARSA;CTSK;GAA;
ko00533	15	3	1.58215	1.89616	0.243494	1	Glycosaminoglycan biosynthesis - keratan sulfate - Gallus gallus (chicken)	ST3GAL3;B3GNT7;ST3GAL2;
ko00604	15	3	1.58215	1.89616	0.243494	1	Glycosphingolipid biosynthesis - ganglio series - Gallus gallus (chicken)	ST6GALNAC4;ST3GAL2;ST6GALNAC6;
ko00350	33	1	3.48072	0.287297	0.251345	1	Tyrosine metabolism - Gallus gallus (chicken)	AOC3;
ko00071	34	1	3.5862	0.278847	0.251438	1	Fatty acid degradation - Gallus gallus (chicken)	ALDH9A1;
ko04540	84	12	8.86002	1.3544	0.297819	1	Gap junction - Gallus gallus (chicken)	PRKCB;MAP2K5;PRKCA;PRKACA;HRAS;GRM5;TUBA4A;ADCY3;ITPR2;MAP3K2;PDGFB;ITPR3;
ko00561	60	9	6.32858	1.42212	0.304165	1	Glycerolipid metabolism - Gallus gallus (chicken)	DGKG;AGPAT2;DGKZ;AGPAT1;DGKE;GK;ALDH9A1;DGKK;GLYCTK;
ko01240	129	9	13.6065	0.661451	0.3065	1	Biosynthesis of cofactors - Gallus gallus (chicken)	PMM1;CAD;TPK1;PKM;PDXP;COX10;AK4;NME4;FLAD1;
ko00970	43	2	4.53549	0.440967	0.316515	1	Aminoacyl-tRNA biosynthesis - Gallus gallus (chicken)	FARSA;AARS;
ko04080	338	29	35.651	0.813441	0.324322	1	Neuroactive ligand-receptor interaction - Gallus gallus (chicken)	GRM7;P2RY1;CHRNA10;LOC107054568;NPFF;UCN;GRIN3B;CNR2;PTGER2;ADRB3;ADRA2B;DRD5;GCGR;OPRL1;GRIN1;MC1R;GRM5;CCKBR;APLN;GRIN2C;LOC427545;TBXA2R;GRIK4;GHSR;P2RX2;GRIK3;MLN;P2RY4;ADORA2B;
ko00190	103	7	10.8641	0.644326	0.32796	1	Oxidative phosphorylation - Gallus gallus (chicken)	NDUFV1;NDUFS2;COX10;NDUFS5;ATP6V0D1;NDUFA5;ATP6V1E1;
ko00534	24	4	2.53143	1.58013	0.336161	1	Glycosaminoglycan biosynthesis - heparan sulfate / heparin - Gallus gallus (chicken)	HS6ST1;HS6ST2;EXTL3;NDST1;
ko00562	70	10	7.38335	1.3544	0.340926	1	Inositol phosphate metabolism - Gallus gallus (chicken)	PIP5K1C;OCRL;INPP5A;ITPKB;PLCG1;ISYNA1;PLCD3;MTMR4;PIK3C2B;PLCG2;
ko04914	78	5	8.22716	0.607743	0.350031	1	Progesterone-mediated oocyte maturation - Gallus gallus (chicken)	MAD1L1;ADCY3;AURKA;IGF1R;PIK3R2;
ko00620	31	5	3.26977	1.52916	0.386393	1	Pyruvate metabolism - Gallus gallus (chicken)	ACACA;ALDH9A1;PKM;GRHPR;LDHD;
ko04625	88	12	9.28192	1.29284	0.392444	1	C-type lectin receptor signaling pathway - Gallus gallus (chicken)	NFKB2;NFATC1;HRAS;PLK3;PCASP2;ITPR2;IL1B;MRAS;PIK3R2;PLCG2;ITPR3;FCER1G;
ko04920	63	4	6.64501	0.601955	0.407624	1	Adipocytokine signaling pathway - Gallus gallus (chicken)	TRAF2;SLC2A1;NFKBIE;CAMKK2;
ko00220	17	3	1.7931	1.67308	0.431573	1	Arginine biosynthesis - Gallus gallus (chicken)	ACY1;GPT2;NOS1;
ko00514	41	2	4.32453	0.462478	0.432053	1	Other types of O-glycan biosynthesis - Gallus gallus (chicken)	WBSCR17;ST3GAL3;
ko00830	41	2	4.32453	0.462478	0.432053	1	Retinol metabolism - Gallus gallus (chicken)	CYP26B1;RDH16;
ko04115	67	9	7.06692	1.27354	0.436865	1	p53 signaling pathway - Gallus gallus (chicken)	EI24;STEAP3;CHEK1;TNFRSF10B;BCL2;GADD45A;CDK6;CDKN1A;CCND1;
ko04530	157	20	16.5598	1.20774	0.439845	1	Tight junction - Gallus gallus (chicken)	TJP3;LOC107055431;CLDN9;SYNPO;TUBA4A;NEDD4L;AMOTL1;BVES;ACTG1;MAGI1;MAP3K5;CLDN11;CLDN8;ARPC4;GATA4;CLDN3;DLG3;CCND1;LLGL1;ERBB2;
ko02010	40	6	4.21906	1.42212	0.444934	1	ABC transporters - Gallus gallus (chicken)	ABCA3;TAP2;ABCA5;ABCA7;ABCC4;TAP1;
ko03010	119	9	12.5517	0.717035	0.448594	1	Ribosome - Gallus gallus (chicken)	RPS26;MRPL2;MRPL28;UBA52;MRPL1;MRPL24;MRPS21;RPLP2;RPS27;
ko00524	5	1	0.527382	1.89616	0.452195	1	Neomycin, kanamycin and gentamicin biosynthesis - Gallus gallus (chicken)	HK3;
ko00531	19	3	2.00405	1.49697	0.461433	1	Glycosaminoglycan degradation - Gallus gallus (chicken)	SGSH;HYAL2;NAGLU;
ko00532	19	3	2.00405	1.49697	0.461433	1	Glycosaminoglycan biosynthesis - chondroitin sulfate / dermatan sulfate - Gallus gallus (chicken)	CHST11;CHST7;CHST3;
ko04140	128	16	13.501	1.1851	0.478322	1	Autophagy - animal - Gallus gallus (chicken)	RPTOR;MLST8;WIPI1;BNIP3;VMP1;BCL2;HRAS;TP53INP2;RHEB;CAMKK2;ATG13;IGF1R;MRAS;ERN1;PIK3R2;MTMR4;
ko04512	84	11	8.86002	1.24153	0.482708	1	ECM-receptor interaction - Gallus gallus (chicken)	HSPG2;AGRN;LAMB1;CD47;ITGB5;GP1BB;LOC101748153;LAMB2;SDC4;LAMC2;LAMC3;
ko04810	194	24	20.4624	1.17288	0.486301	1	Regulation of actin cytoskeleton - Gallus gallus (chicken)	HRAS;GIT1;CXCL12;FGFR4;VAV2;PPP1R12B;FGF3;FGFR1;MRAS;SSH2;FGF18;PIK3R2;PDGFB;PAK4;ACTG1;SLC9A1;GNG12;PIP5K1C;BAIAP2;ITGB5;ARPC4;BCAR1;APC2;MYLK2;
ko01100	1329	131	140.178	0.934525	0.491371	1	Metabolic pathways - Gallus gallus (chicken)	HSD17B1;ATP6V0D1;SETD2;LOC776992;LDHD;NDST1;AGPAT1;GK;FADS1;NOS1;ACACA;OGDH;MAN2A2;HMOX2;PLCG1;MGAT4B;NAT8L;ETNK2;PRDM16;ENTPD8;PMM1;SETDB1;IDH2;DNMT3B;LOC418114;CS;SIRT4;ENTPD8L;COX10;OCRL;MGAT5B;KHK;HK3;NT5C3B;GAA;NDUFS2;UPP2;PLA2G6;AOC3;SMPD1;ADCY3;ALG13;PGAM1;NSD1;DGKZ;NEU3;AOC1;FHIT;CA9;PRDM6;DNMT3A;GRHPR;GPX4;WBSCR17;RDH16;PCBD2;ATP6V1E1;GLYCTK;UCK1;PIP5K1C;PDXP;HYAL2;NME4;LOC101747660;ISYN…
ko03013	145	12	15.2941	0.784617	0.496059	1	RNA transport - Gallus gallus (chicken)	EIF1;EIF2B3;EIF4EBP2;THOC3;EIF2B4;SUMO3;CASC3;RPP25L;EIF2B2;NUPL2;POP5;EIF4G1;
ko04916	91	12	9.59835	1.25021	0.499048	1	Melanogenesis - Gallus gallus (chicken)	WNT2B;MC1R;PRKCB;WNT7A;PRKCA;HRAS;WNT5B;FZD8;CAMK2G;ADCY3;WNT16;TCF7;
ko03020	24	1	2.53143	0.395033	0.507699	1	RNA polymerase - Gallus gallus (chicken)	POLR2E;
ko00790	28	1	2.95334	0.3386	0.519078	1	Folate biosynthesis - Gallus gallus (chicken)	PCBD2;
ko03320	62	8	6.53954	1.22333	0.541179	1	PPAR signaling pathway - Gallus gallus (chicken)	APOA5;APOC3;NR1H3;ILK;PLTP;GK;PLIN1;ANGPTL4;
ko04136	28	4	2.95334	1.3544	0.541808	1	Autophagy - other - Gallus gallus (chicken)	RPTOR;MLST8;WIPI1;ATG13;
ko00750	7	1	0.738335	1.3544	0.551755	1	Vitamin B6 metabolism - Gallus gallus (chicken)	PDXP;
ko04910	120	15	12.6572	1.1851	0.555282	1	Insulin signaling pathway - Gallus gallus (chicken)	RPTOR;FLOT2;SHC2;SREBF1;ACACA;INPP5A;HRAS;SH2B2;RHEB;INSR;RAPGEF1;PTPRF;SHC4;HK3;PIK3R2;
ko00630	31	4	3.26977	1.22333	0.572299	1	Glyoxylate and dicarboxylate metabolism - Gallus gallus (chicken)	PCCA;GRHPR;CS;GLYCTK;
ko00052	35	2	3.69167	0.54176	0.576522	1	Galactose metabolism - Gallus gallus (chicken)	HK3;GAA;
ko00760	35	2	3.69167	0.54176	0.576522	1	Nicotinate and nicotinamide metabolism - Gallus gallus (chicken)	NT5C1A;SIRT4;
ko03050	35	2	3.69167	0.54176	0.576522	1	Proteasome - Gallus gallus (chicken)	PSMD11;PSMD3;
ko00980	36	2	3.79715	0.526711	0.57828	1	Metabolism of xenobiotics by cytochrome P450 - Gallus gallus (chicken)	CYP1B1;HSD11B1b;
ko03022	38	2	4.0081	0.498989	0.584701	1	Basal transcription factors - Gallus gallus (chicken)	ERCC3;GTF2IRD1;
ko03420	38	2	4.0081	0.498989	0.584701	1	Nucleotide excision repair - Gallus gallus (chicken)	ERCC3;DDB1;
ko03440	38	2	4.0081	0.498989	0.584701	1	Homologous recombination - Gallus gallus (chicken)	BABAM1;RAD51C;
ko00740	8	1	0.843811	1.1851	0.594525	1	Riboflavin metabolism - Gallus gallus (chicken)	FLAD1;
ko04122	8	1	0.843811	1.1851	0.594525	1	Sulfur relay system - Gallus gallus (chicken)	URM1;
ko00380	37	5	3.90263	1.28119	0.594812	1	Tryptophan metabolism - Gallus gallus (chicken)	AOC1;CCBL1;CYP1B1;AANAT;ALDH9A1;
ko00513	39	5	4.11358	1.21549	0.607577	1	Various types of N-glycan biosynthesis - Gallus gallus (chicken)	ALG13;MGAT4B;MGAT2;ST3GAL3;MAN2A2;
ko00270	43	3	4.53549	0.661451	0.621621	1	Cysteine and methionine metabolism - Gallus gallus (chicken)	CCBL1;DNMT3B;DNMT3A;
ko00280	43	3	4.53549	0.661451	0.621621	1	Valine, leucine and isoleucine degradation - Gallus gallus (chicken)	PCCA;ACSF3;ALDH9A1;
ko00510	46	6	4.85191	1.23663	0.633054	1	N-Glycan biosynthesis - Gallus gallus (chicken)	ALG13;MGAT5B;MGAT4B;MGAT2;MAN2A2;SRD5A3;
ko03450	12	2	1.26572	1.58013	0.637232	1	Non-homologous end-joining - Gallus gallus (chicken)	NHEJ1;POLL;
ko00730	13	2	1.37119	1.45858	0.648414	1	Thiamine metabolism - Gallus gallus (chicken)	TPK1;AK4;
ko01212	53	4	5.59025	0.715532	0.655011	1	Fatty acid metabolism - Gallus gallus (chicken)	ELOVL2;ACSF3;ACACA;FADS1;
ko04621	126	11	13.29	0.827688	0.661737	1	NOD-like receptor signaling pathway - Gallus gallus (chicken)	TRAF2;TXN2;PANX1;BCL2;CATH3;GBP;ITPR2;IL1B;IFNA3;ITPR3;IRF7;
ko04217	128	11	13.501	0.814756	0.662882	1	Necroptosis - Gallus gallus (chicken)	TRAF2;BCL2;PPIA;LOC101749275;SMPD1;H2AFJ;IFNA3;TNFRSF10B;MLKL;CAMK2G;IL1B;
ko04145	135	12	14.2393	0.842737	0.673094	1	Phagosome - Gallus gallus (chicken)	TUBA4A;ATP6V0D1;CTSS;ATP6V1E1;RAB5B;TAP1;ACTG1;NOS1;HGS;ITGB5;TAP2;RILP;
ko00061	17	2	1.7931	1.11539	0.701825	1	Fatty acid biosynthesis - Gallus gallus (chicken)	ACACA;ACSF3;
ko00040	22	1	2.32048	0.430945	0.719443	1	Pentose and glucuronate interconversions - Gallus gallus (chicken)	RPE;
ko00601	23	1	2.42596	0.412208	0.723124	1	Glycosphingolipid biosynthesis - lacto and neolacto series - Gallus gallus (chicken)	ST3GAL3;
ko04744	22	3	2.32048	1.29283	0.727843	1	Phototransduction - Gallus gallus (chicken)	PDE6B;CNGB1;RHO;
ko01200	102	12	10.7586	1.11539	0.748197	1	Carbon metabolism - Gallus gallus (chicken)	PCCA;GPT2;OGDH;IDH1;IDH2;RPE;PGAM1;HK3;IDH3A;PKM;CS;GLYCTK;
ko05132	234	26	24.6815	1.05342	0.750835	1	Salmonella infection - Gallus gallus (chicken)	TRAF2;FOS;TXN2;BCL2;HRAS;TUBA4A;AHNAK2;CYTH1;RHOH;KLC4;RAB5B;PIK3C2B;SNX33;TIRAP;ACTG1;TNFRSF10B;KIF5C;MLKL;VPS41;ARPC4;FHOD1;IL1B;FYCO1;FLNB;RILP;TCF7;
ko00591	29	2	3.05882	0.653848	0.764263	1	Linoleic acid metabolism - Gallus gallus (chicken)	PLA2G6;PLA2G3;
ko04130	29	2	3.05882	0.653848	0.764263	1	SNARE interactions in vesicular transport - Gallus gallus (chicken)	VAMP4;STX8;
ko01040	30	2	3.16429	0.632053	0.764684	1	Biosynthesis of unsaturated fatty acids - Gallus gallus (chicken)	ELOVL2;FADS1;
ko03030	31	2	3.26977	0.611664	0.765838	1	DNA replication - Gallus gallus (chicken)	POLA1;PRIM1;
ko04270	119	11	12.5517	0.876376	0.766174	1	Vascular smooth muscle contraction - Gallus gallus (chicken)	PRKCB;PLA2G6;PRKCA;PLA2G3;ADCY3;PPP1R12B;ITPR2;MYLK2;ADORA2B;ITPR3;RAMP2;
ko00500	32	2	3.37525	0.59255	0.767669	1	Starch and sucrose metabolism - Gallus gallus (chicken)	HK3;GAA;
ko00640	32	2	3.37525	0.59255	0.767669	1	Propanoate metabolism - Gallus gallus (chicken)	ACACA;PCCA;
ko04068	121	14	12.7626	1.09695	0.76808	1	FoxO signaling pathway - Gallus gallus (chicken)	BCL2L11;TGFB3;BNIP3;GADD45A;HRAS;PLK3;INSR;TGFBR2;NLK;IGF1R;CDKN1A;CCND1;PIK3R2;KLF2;
ko00051	34	4	3.5862	1.11539	0.780762	1	Fructose and mannose metabolism - Gallus gallus (chicken)	KHK;PMM1;FUK;HK3;
ko05164	138	13	14.5557	0.893118	0.782305	1	Influenza A - Gallus gallus (chicken)	CDK6;LOC107054568;PIK3R2;IFNA3;ACTG1;TRIM25;IRF7;PRKCB;TMPRSS4;TNFRSF10B;PRKCA;IL1B;RAB11B;
ko05168	149	14	15.716	0.890813	0.789257	1	Herpes simplex virus 1 infection - Gallus gallus (chicken)	TRAF2;EIF2B3;LOC107052489;BCL2;RHEB;CD74;EIF2B4;PIK3R2;IFNA3;TAP1;IRF7;EIF2B2;TAP2;IL1B;
ko00140	36	4	3.79715	1.05342	0.789899	1	Steroid hormone biosynthesis - Gallus gallus (chicken)	CYP1B1;HSD17B1;HSD11B1b;SRD5A3;
ko04141	153	17	16.1379	1.05342	0.793503	1	Protein processing in endoplasmic reticulum - Gallus gallus (chicken)	TRAF2;ATF6;HYOU1;BCL2;SEC23B;SIL1;ERN1;BAG2;UBE2D2;HSPA2;MAP3K5;NPLOC4;SEC31A;PREB;SEC24C;UBE2G2;DNAJB2;
ko00330	42	5	4.43001	1.12867	0.801664	1	Arginine and proline metabolism - Gallus gallus (chicken)	AOC1;L3HYPDH;NOS1;CKMT1A;ALDH9A1;
ko00600	49	4	5.16834	0.773942	0.815516	1	Sphingolipid metabolism - Gallus gallus (chicken)	ARSA;GBA2;NEU3;SMPD1;
ko00010	51	4	5.3793	0.743592	0.816981	1	Glycolysis / Gluconeogenesis - Gallus gallus (chicken)	PGAM1;HK3;ALDH9A1;PKM;
ko04622	57	5	6.01215	0.831649	0.83092	1	RIG-I-like receptor signaling pathway - Gallus gallus (chicken)	TRAF2;TBKBP1;IFNA3;TRIM25;IRF7;
ko04137	61	7	6.43406	1.08796	0.835079	1	Mitophagy - animal - Gallus gallus (chicken)	UBA52;MRAS;BNIP3;E2F1;HRAS;BCL2L13;TFEB;
ko04260	64	7	6.75049	1.03696	0.840272	1	Cardiac muscle contraction - Gallus gallus (chicken)	TPM3;FXYD2;MYL4;ATP1B4;SLC9A6;CACNA2D2;SLC9A1;
ko03018	70	6	7.38335	0.812639	0.844147	1	RNA degradation - Gallus gallus (chicken)	DHX36;EDC3;DCPS;TOB2;CNOT6L;EXOSC1;
ko04146	79	7	8.33264	0.84007	0.853601	1	Peroxisome - Gallus gallus (chicken)	PIPOX;IDH1;IDH2;MPV17;MPV17L2;DECR2;PHYH;
ko00564	95	9	10.0203	0.89818	0.868185	1	Glycerophospholipid metabolism - Gallus gallus (chicken)	DGKG;AGPAT2;PLA2G6;PLA2G3;DGKZ;AGPAT1;DGKE;ETNK2;DGKK;
ko04114	99	9	10.4422	0.86189	0.869032	1	Oocyte meiosis - Gallus gallus (chicken)	BTRC;PPP2R5D;MAD1L1;CAMK2G;ADCY3;AURKA;IGF1R;ITPR2;ITPR3;
ko00230	127	14	13.3955	1.04513	0.885303	1	Purine metabolism - Gallus gallus (chicken)	ITPA;FHIT;ENTPD8L;NT5C1A;ENTPD8;PDE6B;ADCY3;NME4;AK4;CANT1;PDE4B;PKM;NT5C3B;PDE7A;
ko04120	133	13	14.0284	0.926694	0.888235	1	Ubiquitin mediated proteolysis - Gallus gallus (chicken)	WWP2;BTRC;LOC107055431;DDB1;PPIL2;NEDD4L;UBA52;UBE2H;UBE2D2;SMURF1;UBE2L6;UBE4A;UBE2G2;
ko04060	201	20	21.2008	0.943363	0.908464	1	Cytokine-cytokine receptor interaction - Gallus gallus (chicken)	BMP4;EDA;TNFRSF13B;AMH;CXCL12;TGFBR2;CNTF;CD40;TNFRSF21;IFNA3;LIF;CNTFR;CXCR1;CSF3;TGFB3;ACVRL1;TNFRSF10B;BMP7;TNFRSF25;IL1B;
ko00030	25	2	2.63691	0.758464	1	1	Pentose phosphate pathway - Gallus gallus (chicken)	RPE;GLYCTK;
ko00053	15	1	1.58215	0.632053	1	1	Ascorbate and aldarate metabolism - Gallus gallus (chicken)	ALDH9A1;
ko00062	25	2	2.63691	0.758464	1	1	Fatty acid elongation - Gallus gallus (chicken)	THEM4;ELOVL2;
ko00100	18	1	1.89857	0.526711	1	1	Steroid biosynthesis - Gallus gallus (chicken)	SOAT1;
ko00250	34	3	3.5862	0.836541	1	1	Alanine, aspartate and glutamate metabolism - Gallus gallus (chicken)	GPT2;NAT8L;CAD;
ko00340	20	2	2.10953	0.948079	1	1	Histidine metabolism - Gallus gallus (chicken)	AOC1;ALDH9A1;
ko00360	13	1	1.37119	0.729292	1	1	Phenylalanine metabolism - Gallus gallus (chicken)	AOC3;
ko00410	26	2	2.74239	0.729292	1	1	beta-Alanine metabolism - Gallus gallus (chicken)	AOC3;ALDH9A1;
ko00450	15	1	1.58215	0.632053	1	1	Selenocompound metabolism - Gallus gallus (chicken)	CCBL1;
ko00480	48	5	5.06287	0.987583	1	1	Glutathione metabolism - Gallus gallus (chicken)	GPX4;IDH1;ANPEP;IDH2;GPX3;
ko00512	28	3	2.95334	1.0158	1	1	Mucin type O-glycan biosynthesis - Gallus gallus (chicken)	GCNT3;WBSCR17;ST3GAL2;
ko00515	22	2	2.32048	0.86189	1	1	Mannose type O-glycan biosynthesis - Gallus gallus (chicken)	ST3GAL3;MGAT5B;
ko00520	47	5	4.95739	1.00859	1	1	Amino sugar and nucleotide sugar metabolism - Gallus gallus (chicken)	PMM1;FUK;HK3;UAP1;PGM3;
ko00563	22	2	2.32048	0.86189	1	1	Glycosylphosphatidylinositol (GPI)-anchor biosynthesis - Gallus gallus (chicken)	PIGC;PIGG;
ko00565	45	4	4.74644	0.842737	1	1	Ether lipid metabolism - Gallus gallus (chicken)	ENPP6;PLA2G7;PLA2G6;PLA2G3;
ko00590	49	5	5.16834	0.967428	1	1	Arachidonic acid metabolism - Gallus gallus (chicken)	LTC4S;PLA2G6;PLA2G3;PTGDS;GPX3;
ko00592	25	2	2.63691	0.758464	1	1	alpha-Linolenic acid metabolism - Gallus gallus (chicken)	PLA2G6;PLA2G3;
ko00603	13	1	1.37119	0.729292	1	1	Glycosphingolipid biosynthesis - globo and isoglobo series - Gallus gallus (chicken)	ST3GAL2;
ko00860	25	2	2.63691	0.758464	1	1	Porphyrin and chlorophyll metabolism - Gallus gallus (chicken)	COX10;HMOX2;
ko00900	19	2	2.00405	0.997978	1	1	Terpenoid backbone biosynthesis - Gallus gallus (chicken)	FNTB;ICMT;
ko00910	17	1	1.7931	0.557694	1	1	Nitrogen metabolism - Gallus gallus (chicken)	CA9;
ko00920	9	1	0.949288	1.05342	1	1	Sulfur metabolism - Gallus gallus (chicken)	SUOX;
ko00983	60	6	6.32858	0.948079	1	1	Drug metabolism - other enzymes - Gallus gallus (chicken)	NME4;LOC776992;ITPA;UPP2;UCKL1;UCK1;
ko03015	73	7	7.69978	0.909117	1	1	mRNA surveillance pathway - Gallus gallus (chicken)	SMG5;CASC3;CSTF2;PPP2R5D;CSTF1;MSI2;CPSF7;
ko03060	23	2	2.42596	0.824417	1	1	Protein export - Gallus gallus (chicken)	UBA7;SPCS2;
ko03410	29	3	3.05882	0.980772	1	1	Base excision repair - Gallus gallus (chicken)	NEIL1;OGG1;POLL;
ko04110	116	12	12.2353	0.980772	1	1	Cell cycle - Gallus gallus (chicken)	TGFB3;STAG1;CHEK1;GADD45A;MAD1L1;CDK6;TFDP1;CDKN1A;CCND1;ABL1;E2F1;E2F4;
ko04216	34	3	3.5862	0.836541	1	1	Ferroptosis - Gallus gallus (chicken)	GPX4;STEAP3;LOC426023;
ko04261	124	13	13.0791	0.993954	1	1	Adrenergic signaling in cardiomyocytes - Gallus gallus (chicken)	TPM3;FXYD2;SCN4B;PIK3R5;PPP2R5D;MYL4;BCL2;PRKCA;ATP1B4;CAMK2G;ADCY3;CACNA2D2;SLC9A1;
ko04620	83	8	8.75454	0.913811	1	1	Toll-like receptor signaling pathway - Gallus gallus (chicken)	FOS;IL1B;CD40;CTSK;PIK3R2;IFNA3;TIRAP;IRF7;
ko04623	43	4	4.53549	0.881934	1	1	Cytosolic DNA-sensing pathway - Gallus gallus (chicken)	POLR2E;IL1B;IFNA3;IRF7;
ko04672	37	3	3.90263	0.768713	1	1	Intestinal immune network for IgA production - Gallus gallus (chicken)	TNFRSF13B;CD40;CXCL12;
ko04912	84	8	8.86002	0.902933	1	1	GnRH signaling pathway - Gallus gallus (chicken)	PRKCB;PRKCA;HRAS;CAMK2G;ADCY3;ITPR2;MAP3K2;ITPR3;
