# Supplementary material for: Folate Carrier Deficiency Drives Differential Methylation and Enhanced Cellular Potency in the Neural Plate Border
Source: Front Cell Dev Biol. 2022 Jul 13;10:834625. doi: 10.3389/fcell.2022.834625 (PMC9326018; doi:10.3389/fcell.2022.834625)
Supplement: Supplementary file 4 [file Table1.XLSX]

## Sheet: Hoja 1
Term	Category	Observed	Expected	FoldChange	rawP	adjP	Term_Name	GeneList
GO:0004930	141	3	14.8722	0.201719	0.000840798	0.584428	molecular_function:G protein-coupled receptor activity	GRM5;GPR162;RHO;
GO:0090575	18	8	1.89857	4.21369	0.00223489	0.584428	cellular_component:RNA polymerase II transcription factor complex	ARNT;GATA4;NR5A2;NR5A1;TCF3;CEBPA;NR1H3;PBX1;
GO:0046983	93	21	9.80931	2.14082	0.00344268	0.584428	molecular_function:protein dimerization activity	ARNT;MESP2;LOC396098;BTRC;TWIST3;NCOA1;TCF3;SREBF1;MEF2D;MSGN1;MYCL;ID1;MNT;TFEB;SREBF2;MLXIPL;MESP1;NHLH1;E2F1;E2F4;MYOG;
GO:0070328	7	5	0.738335	6.77199	0.00353838	0.584428	biological_process:triglyceride homeostasis	CETP;APOA4;NR1H3;APOA5;ANGPTL4;
GO:0005543	16	7	1.68762	4.14785	0.00447922	0.584428	molecular_function:phospholipid binding	NR5A2;PLA2G7;RLTPR;NR5A1;SPTB;ARHGAP26;PSD2;
GO:0007411	37	11	3.90263	2.81861	0.00484892	0.584428	biological_process:axon guidance	NEO1;EFNB1;KIF5C;EFNA2;CNTN4;LMX1A;EPHB2;CXCL12;NFASC;NRP2;BMP7;
GO:0017154	5	4	0.527382	7.58463	0.00706262	0.584428	molecular_function:semaphorin receptor activity	NRP2;PLXND1;PLXNB1;PLXNA2;
GO:0017127	9	5	0.949288	5.2671	0.00760153	0.584428	molecular_function:cholesterol transporter activity	STARD3;CETP;APOA4;APOA5;STAR;
GO:0006979	24	8	2.53143	3.16026	0.00896447	0.584428	biological_process:response to oxidative stress	RBPMS;GPX4;ATOX1;STC2;OGG1;MSRB3;GPX3;HMOX2;
GO:0000978	126	24	13.29	1.80587	0.0116004	0.584428	molecular_function:RNA polymerase II proximal promoter sequence-specific DNA binding	MESP2;FOS;TCF3;GMEB1;NR1H3;MSGN1;SMARCE1;JDP2;EBF3;FOXP2;ELF3;BMI1;RFX5;MEIS1;NR5A2;LITAF;CEBPA;LOC107053919;PBX1;PATZ1;ZBTB7A;MYOG;NACC2;SSBP3;
GO:0030326	15	6	1.58215	3.79232	0.0116553	0.584428	biological_process:embryonic limb morphogenesis	MBNL1;TP63;SHH;BMP7;GJA5;PBX1;
GO:0005739	332	20	35.0182	0.571132	0.0130067	0.584428	cellular_component:mitochondrion	PCCA;HIVEP1;STARD3;MRRF;MSRB3;LDHD;OGDH;GPT2;BCL2;STAR;ERN1;BCL2L13;NACC2;LRRC10;COX10;PRKCA;OGG1;IDH3A;RAB11B;MTFR1;
GO:0009880	11	5	1.16024	4.30945	0.0141093	0.584428	biological_process:embryonic pattern specification	MSGN1;MESP2;SHH;IHH;BMP7;
GO:0003700	226	37	23.8377	1.55217	0.0198154	0.584428	molecular_function:DNA-binding transcription factor activity	FOXA2;ARNT;IRF4;ATF6;NFYC;TCF3;JDP2;RFX5;TCF25;NFIC;IRF9;E2F1;TSC22D3;TBX3;NFE2L1;MYOG;IRF7;MYCL;NFATC1;PBX3;SUPT4H1;TP63;GATA4;SMAD6;NFYA;TFAP2E;RAX2;CEBPA;PBX1;TBX22;CDX1;RUNX1T1;CBFA2T3;NR5A1;E2F4;FOXA1;NR6A1;
GO:0005912	8	4	0.843811	4.7404	0.0219733	0.584428	cellular_component:adherens junction	TNS1;FAM129B;NOTCH1;TRPV4;
GO:0032012	8	4	0.843811	4.7404	0.0219733	0.584428	biological_process:regulation of ARF protein signal transduction	IQSEC3;PSD;PSD2;CYTH1;
GO:0006099	18	6	1.89857	3.16026	0.0225705	0.584428	biological_process:tricarboxylic acid cycle	IDH3A;OGDH;MDH1B;IDH1;CS;IDH2;
GO:0007009	4	3	0.421906	7.11059	0.0226853	0.584428	biological_process:plasma membrane organization	SERP1;MTSS1;BAIAP2;
GO:0035326	4	3	0.421906	7.11059	0.0226853	0.584428	molecular_function:enhancer binding	ARNT;NR1H3;MSX1;
GO:0043691	4	3	0.421906	7.11059	0.0226853	0.584428	biological_process:reverse cholesterol transport	CETP;APOA4;APOA5;
GO:0046470	4	3	0.421906	7.11059	0.0226853	0.584428	biological_process:phosphatidylcholine metabolic process	CETP;APOA4;APOA5;
GO:0071285	4	3	0.421906	7.11059	0.0226853	0.584428	biological_process:cellular response to lithium ion	CDH1;CEBPA;MYOG;
GO:0045665	19	6	2.00405	2.99393	0.0273578	0.584428	biological_process:negative regulation of neuron differentiation	WNT2B;LMX1A;MEIS1;ID1;BMP7;PBX1;
GO:0051287	19	6	2.00405	2.99393	0.0273578	0.584428	molecular_function:NAD binding	NDUFV1;IDH3A;GRHPR;IDH1;NDUFS2;IDH2;
GO:0005086	9	4	0.949288	4.21368	0.0293837	0.584428	molecular_function:ARF guanyl-nucleotide exchange factor activity	IQSEC3;PSD;PSD2;CYTH1;
GO:0015485	14	5	1.47667	3.386	0.0295283	0.584428	molecular_function:cholesterol binding	STARD3;CETP;APOA4;APOA5;STAR;
GO:0043406	14	5	1.47667	3.386	0.0295283	0.584428	biological_process:positive regulation of MAP kinase activity	PDGFB;FGF18;PIK3R5;FGFR1;HRAS;
GO:0048666	14	5	1.47667	3.386	0.0295283	0.584428	biological_process:neuron development	CNTF;VSX1;PBX3;IHH;HS6ST1;
GO:0003713	75	15	7.91073	1.89616	0.0297646	0.584428	molecular_function:transcription coactivator activity	ARNT;ARID5B;TCF3;GMEB1;NCOA6;ASXL1;ELF3;GATA4;THRAP3;CEBPA;FAM129B;RBPMS;TADA3;SERTAD2;KAT2A;
GO:0005096	103	19	10.8641	1.74888	0.0301524	0.584428	molecular_function:GTPase activator activity	OPHN1;RASAL1;MYO9A;RGS3;RASA4;TBCD;ARHGAP26;ADAP1;GIT1;RGS6;SRGAP3;ABR;CHN2;ARAP3;LLGL1;RAP1GAP2;SRGAP1;TBC1D13;DAB2IP;
GO:0001525	54	12	5.69573	2.10684	0.0319169	0.584428	biological_process:angiogenesis	THY1;VEGFA;MEIS1;WNT7A;FGF18;HS6ST1;GJA5;ANGPT4;EPHB2;ANGPTL4;NRP2;FLT1;
GO:0005882	91	3	9.59835	0.312554	0.0331842	0.584428	cellular_component:intermediate filament	LOC107052810;LOC107052806;DES;
GO:0005021	5	3	0.527382	5.68848	0.0337503	0.584428	molecular_function:vascular endothelial growth factor-activated receptor activity	KDR;NRP2;FLT1;
GO:0023052	5	3	0.527382	5.68848	0.0337503	0.584428	biological_process:signaling	SHH;TOB2;DLGAP3;
GO:0034364	5	3	0.527382	5.68848	0.0337503	0.584428	cellular_component:high-density lipoprotein particle	CETP;APOA4;APOA5;
GO:0034372	5	3	0.527382	5.68848	0.0337503	0.584428	biological_process:very-low-density lipoprotein particle remodeling	CETP;APOA4;APOA5;
GO:0042157	5	3	0.527382	5.68848	0.0337503	0.584428	biological_process:lipoprotein metabolic process	APOA4;APOA5;APOC3;
GO:0042993	5	3	0.527382	5.68848	0.0337503	0.584428	biological_process:obsolete positive regulation of transcription factor import into nucleus	PIK3R2;CSF3;CDH1;
GO:0048675	5	3	0.527382	5.68848	0.0337503	0.584428	biological_process:axon extension	AUTS2;SEMA7A;PLXNB1;
GO:0001569	10	4	1.05476	3.79232	0.0380965	0.584428	biological_process:branching involved in blood vessel morphogenesis	TGFBR2;IHH;PLXND1;RBM15;
GO:0046580	10	4	1.05476	3.79232	0.0380965	0.584428	biological_process:negative regulation of Ras protein signal transduction	EPHB2;RASA4;MAPKAP1;SPRY1;
GO:0030154	132	23	13.9229	1.65196	0.0382348	0.584428	biological_process:cell differentiation	ARNT;ZAP70;FES;CSK;FOXP2;FLT1;ELF3;VEGFA;MDK;FGF3;PDLIM7;MSGN1;ETV3;DBN1;NOG2;GATA4;CDX1;RBM38;FLNB;NHSL2;CBFA2T3;NR5A1;SSPO;
GO:0043087	21	6	2.215	2.7088	0.0388301	0.584428	biological_process:regulation of GTPase activity	BVES;MLST8;SBF1;CHN2;PLXNB1;PLXND1;
GO:0046777	50	11	5.27382	2.08577	0.0446398	0.584428	biological_process:protein autophosphorylation	INSR;FGFR4;CLK3;IGF1R;MAPKAPK3;UHMK1;CAMK4L;GRK5;LOC107055388;CAMKK2;CAMK2G;
GO:0045669	22	6	2.32048	2.58567	0.0455567	0.584428	biological_process:positive regulation of osteoblast differentiation	TP63;SHH;IHH;CEBPA;BMP7;ILK;
GO:0005743	87	3	9.17645	0.326924	0.0458174	0.584428	cellular_component:mitochondrial inner membrane	DNAJC19;SLC25A14;MRPS21;
GO:0004716	6	3	0.632858	4.7404	0.0470942	0.584428	molecular_function:obsolete signal transducer, downstream of receptor, with protein tyrosine kinase activity	ERBB3;ERBB2;ERBB4;
GO:0010259	6	3	0.632858	4.7404	0.0470942	0.584428	biological_process:multicellular organism aging	SERP1;NR5A1;TP63;
GO:0016922	6	3	0.632858	4.7404	0.0470942	0.584428	molecular_function:nuclear receptor binding	SMARCE1;NCOA1;TADA3;
GO:0043395	6	3	0.632858	4.7404	0.0470942	0.584428	molecular_function:heparan sulfate proteoglycan binding	PTPRS;SDC4;COL5A1;
GO:0000244	2	2	0.210953	9.48078	0.0479689	0.584428	biological_process:spliceosomal tri-snRNP complex assembly	PRPF8;PRPF3;
GO:0002159	2	2	0.210953	9.48078	0.0479689	0.584428	biological_process:desmosome assembly	PRKCA;JUP;
GO:0004450	2	2	0.210953	9.48078	0.0479689	0.584428	molecular_function:isocitrate dehydrogenase (NADP+) activity	IDH2;IDH1;
GO:0006102	2	2	0.210953	9.48078	0.0479689	0.584428	biological_process:isocitrate metabolic process	IDH2;IDH1;
GO:0008355	2	2	0.210953	9.48078	0.0479689	0.584428	biological_process:olfactory learning	GRIN1;ADCY3;
GO:0010694	2	2	0.210953	9.48078	0.0479689	0.584428	biological_process:positive regulation of alkaline phosphatase activity	SHH;IHH;
GO:0010770	2	2	0.210953	9.48078	0.0479689	0.584428	biological_process:positive regulation of cell morphogenesis involved in differentiation	SHH;IHH;
GO:0016342	2	2	0.210953	9.48078	0.0479689	0.584428	cellular_component:catenin complex	CDH1;JUP;
GO:0016602	2	2	0.210953	9.48078	0.0479689	0.584428	cellular_component:CCAAT-binding factor complex	NFYA;NFYC;
GO:0017095	2	2	0.210953	9.48078	0.0479689	0.584428	molecular_function:heparan sulfate 6-O-sulfotransferase activity	HS6ST1;HS6ST2;
GO:0019213	2	2	0.210953	9.48078	0.0479689	0.584428	molecular_function:deacetylase activity	OARD1;NDST1;
GO:0031931	2	2	0.210953	9.48078	0.0479689	0.584428	cellular_component:TORC1 complex	MLST8;RPTOR;
GO:0032717	2	2	0.210953	9.48078	0.0479689	0.584428	biological_process:negative regulation of interleukin-8 production	CACTIN;OTUD7B;
GO:0043536	2	2	0.210953	9.48078	0.0479689	0.584428	biological_process:positive regulation of blood vessel endothelial cell migration	PDGFB;PRKCA;
GO:0048103	2	2	0.210953	9.48078	0.0479689	0.584428	biological_process:somatic stem cell division	WNT7A;BMI1;
GO:0048170	2	2	0.210953	9.48078	0.0479689	0.584428	biological_process:positive regulation of long-term neuronal synaptic plasticity	EPHB2;NEURL1;
GO:0060371	2	2	0.210953	9.48078	0.0479689	0.584428	biological_process:regulation of atrial cardiac muscle cell membrane depolarization	SCN2B;GJA5;
GO:0060907	2	2	0.210953	9.48078	0.0479689	0.584428	biological_process:positive regulation of macrophage cytokine production	SEMA7A;CD74;
GO:0070086	2	2	0.210953	9.48078	0.0479689	0.584428	biological_process:ubiquitin-dependent endocytosis	LRSAM1;NEURL1B;
GO:0071205	2	2	0.210953	9.48078	0.0479689	0.584428	biological_process:protein localization to juxtaparanode region of axon	CNTNAP1;CNTNAP2;
GO:1990597	2	2	0.210953	9.48078	0.0479689	0.584428	cellular_component:AIP1-IRE1 complex	ERN1;DAB2IP;
GO:0030864	11	4	1.16024	3.44756	0.048126	0.584428	cellular_component:cortical actin cytoskeleton	PDLIM7;CDH1;SLC2A1;LLGL1;
GO:0051781	11	4	1.16024	3.44756	0.048126	0.584428	biological_process:positive regulation of cell division	VEGFA;MDK;FGF3;IL1B;
GO:0044212	41	9	4.32453	2.08115	0.0519876	0.584428	molecular_function:transcription regulatory region DNA binding	VSX1;TP63;ARID5B;GATA4;HIVEP1;CDX1;ASH2L;ZBTB48;TCF7;
GO:0030036	42	9	4.43001	2.0316	0.056597	0.584428	biological_process:actin cytoskeleton organization	FLII;IQSEC3;ABR;FMNL2;MTSS1;CORO2B;ARHGAP26;FLNB;CORO2A;
GO:0007517	12	4	1.26572	3.16026	0.0594649	0.584428	biological_process:muscle organ development	ALX4;PAX3;MYOG;MSX1;
GO:0008373	12	4	1.26572	3.16026	0.0594649	0.584428	molecular_function:sialyltransferase activity	ST8SIA2;ST3GAL3;ST6GALNAC2;ST3GAL2;
GO:0034707	12	4	1.26572	3.16026	0.0594649	0.584428	cellular_component:chloride channel complex	CLIC4;BEST4;TTYH2;CLIC2;
GO:0043010	12	4	1.26572	3.16026	0.0594649	0.584428	biological_process:camera-type eye development	WDPCP;CRYBB2;RAX2;FOXP2;
GO:0005200	97	4	10.2312	0.390961	0.059987	0.584428	molecular_function:structural constituent of cytoskeleton	LOC107052810;ARPC4;SPTB;LOC107052806;
GO:0003705	18	5	1.89857	2.63355	0.062232	0.584428	molecular_function:transcription factor activity, RNA polymerase II distal enhancer sequence-specific binding	ARNT;MEIS1;NR5A1;CEBPA;MYOG;
GO:0002053	7	3	0.738335	4.0632	0.0626115	0.584428	biological_process:positive regulation of mesenchymal cell proliferation	IHH;FOXP2;TP63;
GO:0007585	7	3	0.738335	4.0632	0.0626115	0.584428	biological_process:respiratory gaseous exchange	PBX3;GRIN1;NDST1;
GO:0009117	7	3	0.738335	4.0632	0.0626115	0.584428	biological_process:nucleotide metabolic process	NT5C1A;NT5C3B;ITPA;
GO:0010824	7	3	0.738335	4.0632	0.0626115	0.584428	biological_process:regulation of centrosome duplication	PDCD6IP;CEP131;FBXW5;
GO:0031210	7	3	0.738335	4.0632	0.0626115	0.584428	molecular_function:phosphatidylcholine binding	CETP;APOA4;APOA5;
GO:0048745	7	3	0.738335	4.0632	0.0626115	0.584428	biological_process:smooth muscle tissue development	IHH;FOXP2;TP63;
GO:0070307	7	3	0.738335	4.0632	0.0626115	0.584428	biological_process:lens fiber cell development	WNT5B;TMOD1;WNT7A;
GO:0072593	7	3	0.738335	4.0632	0.0626115	0.584428	biological_process:reactive oxygen species metabolic process	PDGFB;DRD5;BNIP3;
GO:0001077	90	16	9.49288	1.68547	0.0660879	0.584428	molecular_function:proximal promoter DNA-binding transcription activator activity, RNA polymerase II-specific	MESP2;FOS;ZNF750;GMEB1;NR1H3;MSGN1;EBF3;ELF3;TP63;MEIS1;NR5A2;CEBPA;PBX1;PATZ1;MYOG;SSBP3;
GO:0007156	48	10	5.06287	1.97517	0.0677194	0.584428	biological_process:homophilic cell adhesion via plasma membrane adhesion molecules	LOC107054472;CDH1;LOC396098;PCDH9;PCDHA4;PCDHA2;PCDHA11;PCDH19;CADM1;CDH15;
GO:0005730	243	16	25.6308	0.62425	0.0697575	0.584428	cellular_component:nucleolus	DTD1;ZNF750;VMP1;PDCD11;LIN28A;PAX2;FGF18;RCL1;S100A16;NACC2;NCL;COX10;PRKRIP1;MAK16;KLHL7;CBFA2T3;
GO:0018279	13	4	1.37119	2.91717	0.072087	0.584428	biological_process:protein N-linked glycosylation via asparagine	UBE2G2;ST3GAL3;ST6GALNAC2;ST3GAL2;
GO:0004714	19	5	2.00405	2.49494	0.0726692	0.584428	molecular_function:transmembrane receptor protein tyrosine kinase activity	INSR;ERBB4;IGF1R;ERBB3;ERBB2;
GO:0042632	19	5	2.00405	2.49494	0.0726692	0.584428	biological_process:cholesterol homeostasis	CETP;NR5A2;APOA4;APOA5;NR1H3;
GO:0045893	113	19	11.9188	1.59412	0.0727712	0.584428	biological_process:positive regulation of transcription, DNA-templated	IRF4;CDH1;CASZ1;BRPF1;ILK;GPATCH3;TFEB;CD74;MDK;GATA4;FGFR1;LOC107053919;FAM129B;TADA3;ZBTB48;CAMK4L;SERTAD2;NFE2L1;ZNF423;
GO:0003254	3	2	0.316429	6.32053	0.0749443	0.584428	biological_process:regulation of membrane depolarization	LOC107055431;HCN4;
GO:0003279	3	2	0.316429	6.32053	0.0749443	0.584428	biological_process:cardiac septum development	PLXND1;NDST1;
GO:0004972	3	2	0.316429	6.32053	0.0749443	0.584428	molecular_function:NMDA glutamate receptor activity	GRIN2C;GRIN1;
GO:0005007	3	2	0.316429	6.32053	0.0749443	0.584428	molecular_function:fibroblast growth factor-activated receptor activity	FGFR4;FGFR1;
GO:0008427	3	2	0.316429	6.32053	0.0749443	0.584428	molecular_function:calcium-dependent protein kinase inhibitor activity	CIB1;CAMK2N2;
GO:0008626	3	2	0.316429	6.32053	0.0749443	0.584428	biological_process:granzyme-mediated apoptotic signaling pathway	SRGN;BNIP3;
GO:0015015	3	2	0.316429	6.32053	0.0749443	0.584428	biological_process:heparan sulfate proteoglycan biosynthetic process, enzymatic modification	HS6ST1;HS6ST2;
GO:0016064	3	2	0.316429	6.32053	0.0749443	0.584428	biological_process:immunoglobulin mediated immune response	FCER1G;CD74;
GO:0016327	3	2	0.316429	6.32053	0.0749443	0.584428	cellular_component:apicolateral plasma membrane	CLDN8;CLDN3;
GO:0017146	3	2	0.316429	6.32053	0.0749443	0.584428	cellular_component:NMDA selective glutamate receptor complex	GRIN2C;GRIN1;
GO:0019953	3	2	0.316429	6.32053	0.0749443	0.584428	biological_process:sexual reproduction	LITAF;IL1B;
GO:0021631	3	2	0.316429	6.32053	0.0749443	0.584428	biological_process:optic nerve morphogenesis	SHH;EPHB2;
GO:0022849	3	2	0.316429	6.32053	0.0749443	0.584428	molecular_function:glutamate-gated calcium ion channel activity	GRIN2C;GRIN1;
GO:0030300	3	2	0.316429	6.32053	0.0749443	0.584428	biological_process:regulation of intestinal cholesterol absorption	APOA4;APOA5;
GO:0030628	3	2	0.316429	6.32053	0.0749443	0.584428	molecular_function:pre-mRNA 3'-splice site binding	ZRSR2;UHMK1;
GO:0031063	3	2	0.316429	6.32053	0.0749443	0.584428	biological_process:regulation of histone deacetylation	JDP2;TADA3;
GO:0031102	3	2	0.316429	6.32053	0.0749443	0.584428	biological_process:neuron projection regeneration	APOA4;APOA5;
GO:0031115	3	2	0.316429	6.32053	0.0749443	0.584428	biological_process:negative regulation of microtubule polymerization	TBCD;MAPRE1;
GO:0031668	3	2	0.316429	6.32053	0.0749443	0.584428	biological_process:cellular response to extracellular stimulus	FOS;ADORA2B;
GO:0032480	3	2	0.316429	6.32053	0.0749443	0.584428	biological_process:negative regulation of type I interferon production	GPATCH3;NPLOC4;
GO:0033700	3	2	0.316429	6.32053	0.0749443	0.584428	biological_process:phospholipid efflux	APOA4;APOA5;
GO:0034332	3	2	0.316429	6.32053	0.0749443	0.584428	biological_process:adherens junction organization	CDH1;CSK;
GO:0034374	3	2	0.316429	6.32053	0.0749443	0.584428	biological_process:low-density lipoprotein particle remodeling	PLA2G7;CETP;
GO:0034375	3	2	0.316429	6.32053	0.0749443	0.584428	biological_process:high-density lipoprotein particle remodeling	CETP;ABCA5;
GO:0034380	3	2	0.316429	6.32053	0.0749443	0.584428	biological_process:high-density lipoprotein particle assembly	APOA4;APOA5;
GO:0035925	3	2	0.316429	6.32053	0.0749443	0.584428	molecular_function:mRNA 3'-UTR AU-rich region binding	RBMS3;ELAVL1;
GO:0039536	3	2	0.316429	6.32053	0.0749443	0.584428	biological_process:negative regulation of RIG-I signaling pathway	GPATCH3;NPLOC4;
GO:0043117	3	2	0.316429	6.32053	0.0749443	0.584428	biological_process:positive regulation of vascular permeability	VEGFA;TRPV4;
GO:0043306	3	2	0.316429	6.32053	0.0749443	0.584428	biological_process:positive regulation of mast cell degranulation	FCER1G;ADORA2B;
GO:0044211	3	2	0.316429	6.32053	0.0749443	0.584428	biological_process:CTP salvage	UCK1;LOC776992;
GO:0045576	3	2	0.316429	6.32053	0.0749443	0.584428	biological_process:mast cell activation	RHOH;FCER1G;
GO:0045945	3	2	0.316429	6.32053	0.0749443	0.584428	biological_process:positive regulation of transcription by RNA polymerase III	CEBPA;ELL;
GO:0046638	3	2	0.316429	6.32053	0.0749443	0.584428	biological_process:positive regulation of alpha-beta T cell differentiation	IHH;ZAP70;
GO:0048644	3	2	0.316429	6.32053	0.0749443	0.584428	biological_process:muscle organ morphogenesis	SERP1;CNTF;
GO:0048864	3	2	0.316429	6.32053	0.0749443	0.584428	biological_process:stem cell development	MSI2;WNT7A;
GO:0051006	3	2	0.316429	6.32053	0.0749443	0.584428	biological_process:positive regulation of lipoprotein lipase activity	APOA4;APOA5;
GO:0051014	3	2	0.316429	6.32053	0.0749443	0.584428	biological_process:actin filament severing	FLII;VIL1;
GO:0051693	3	2	0.316429	6.32053	0.0749443	0.584428	biological_process:actin filament capping	VIL1;SPTB;
GO:0060013	3	2	0.316429	6.32053	0.0749443	0.584428	biological_process:righting reflex	AUTS2;FOXP2;
GO:0060228	3	2	0.316429	6.32053	0.0749443	0.584428	molecular_function:phosphatidylcholine-sterol O-acyltransferase activator activity	APOA4;APOA5;
GO:0070053	3	2	0.316429	6.32053	0.0749443	0.584428	molecular_function:thrombospondin receptor activity	SDC4;CD47;
GO:0070700	3	2	0.316429	6.32053	0.0749443	0.584428	molecular_function:BMP receptor binding	BMP7;BMP4;
GO:0086005	3	2	0.316429	6.32053	0.0749443	0.584428	biological_process:ventricular cardiac muscle cell action potential	LOC107055431;GJA5;
GO:0089701	3	2	0.316429	6.32053	0.0749443	0.584428	cellular_component:U2AF	ZRSR2;UHMK1;
GO:0090136	3	2	0.316429	6.32053	0.0749443	0.584428	biological_process:epithelial cell-cell adhesion	IHH;BVES;
GO:0090336	3	2	0.316429	6.32053	0.0749443	0.584428	biological_process:positive regulation of brown fat cell differentiation	FNDC5;METRNL;
GO:0097553	3	2	0.316429	6.32053	0.0749443	0.584428	biological_process:calcium ion transmembrane import into cytosol	GRIN2C;GRIN1;
GO:1903553	3	2	0.316429	6.32053	0.0749443	0.584428	biological_process:positive regulation of extracellular exosome assembly	PDCD6IP;SDC4;
GO:2000573	3	2	0.316429	6.32053	0.0749443	0.584428	biological_process:positive regulation of DNA biosynthetic process	PDGFB;FGFR4;
GO:0000980	29	7	3.05882	2.28847	0.0780437	0.584428	molecular_function:RNA polymerase II distal enhancer sequence-specific DNA binding	CDX1;SMARCE1;NR5A2;NFYA;HIVEP1;NR5A1;PBX3;
GO:0016055	51	10	5.3793	1.85898	0.0787012	0.584428	biological_process:Wnt signaling pathway	WNT16;WNT2B;SFRP5;APC2;WNT7A;CCDC88C;WNT5B;DDB1;WWOX;AXIN1;
GO:0004697	8	3	0.843811	3.5553	0.0801552	0.584428	molecular_function:protein kinase C activity	PRKCB;PRKCA;PRKD3;
GO:0005234	8	3	0.843811	3.5553	0.0801552	0.584428	molecular_function:extracellularly glutamate-gated ion channel activity	GRIN2C;GRIN1;GRIK3;
GO:0016175	8	3	0.843811	3.5553	0.0801552	0.584428	molecular_function:superoxide-generating NADPH oxidase activity	NOX1;PAX2;NOX5;
GO:0033344	8	3	0.843811	3.5553	0.0801552	0.584428	biological_process:cholesterol efflux	APOA4;APOA5;ABCA5;
GO:0045880	8	3	0.843811	3.5553	0.0801552	0.584428	biological_process:positive regulation of smoothened signaling pathway	SHH;IHH;NDST1;
GO:0048593	8	3	0.843811	3.5553	0.0801552	0.584428	biological_process:camera-type eye morphogenesis	EPHB2;COL8A2;COL8A1;
GO:1903543	8	3	0.843811	3.5553	0.0801552	0.584428	biological_process:positive regulation of exosomal secretion	PDCD6IP;SDC4;HGS;
GO:0008134	84	15	8.86002	1.693	0.0832695	0.584428	molecular_function:transcription factor binding	FOXA2;HDAC4;PDLIM7;CXXC5;GATA4;PAX2;CEBPA;PBX1;CCND1;PIK3R2;KCTD1;KAT2A;PPARGC1B;FOXA1;LMO4;
GO:0001756	20	5	2.10953	2.3702	0.0839971	0.584428	biological_process:somitogenesis	MSGN1;PLXNA2;MESP2;PAX2;KAT2A;
GO:0005923	39	8	4.11358	1.94478	0.0841709	0.584428	cellular_component:bicellular tight junction	TJP3;CLDN3;CLDN11;CLDN9;CLDN8;BVES;CCND1;RAP2B;
GO:0005506	78	3	8.22716	0.364646	0.0855576	0.584428	molecular_function:iron ion binding	CYP1C1;CYP1B1;CYP1A1;
GO:0030672	14	4	1.47667	2.7088	0.0859495	0.584428	cellular_component:synaptic vesicle membrane	DBNDD2;DBNDD1;SYT8;SNAPIN;
GO:0048863	14	4	1.47667	2.7088	0.0859495	0.584428	biological_process:stem cell differentiation	PHF19;PSMD11;LOC107053919;MSX1;
GO:0070062	751	63	79.2128	0.795326	0.0885751	0.584428	cellular_component:extracellular exosome	TEX264;PTTG1IP;PLBD2;PAM;DDB1;ATP6V0D1;EDIL3;THRAP3;MRAS;CACTIN;MFGE8;CLDN11;AK4;CLDN3;TPM3;CDH1;OPCML;RHEB;CD74;METRNL;PSMD11;RAB5B;GNG12;PRKRIP1;FUCA1;ARPC4;CETP;CADM1;SGSH;TSPAN6;CSRP1;SEMA3G;CIB1;OAF;MARCKSL1;SDC4;DES;THY1;CAB39L;LRG1;QSOX1;ENPP6;CD47;ASXL1;FAM129B;PDCD6IP;GRHPR;APOA4;LOC107055431;S100A16;UBE2D2;RPLP2;TPST2;PDXP;HGS;PRKCA;CFAP20;URM1;RAP2B;COL8A1;SLC2A1;FAM49B;RAB11B;
GO:0008584	21	5	2.215	2.25733	0.096194	0.584428	biological_process:male gonad development	MAMLD1;GATA4;PATZ1;KLHL10;NR5A1;
GO:0045944	237	34	24.9979	1.36011	0.0967215	0.584428	biological_process:positive regulation of transcription by RNA polymerase II	ARNT;GRIN1;ATF6;TCF3;LMO1;MEF2D;IHH;WNT7A;NFKB2;ASH2L;HRAS;RFX5;PAX2;NFIC;THRAP3;PIK3R2;AUTS2;NFE2L1;MYOG;SSBP3;CSF3;NCOA1;NR1H3;NCOA6;ASXL1;SUPT4H1;BMP7;GATA4;LITAF;TFDP1;PBX1;CDX1;NR5A1;LMO4;
GO:0004602	9	3	0.949288	3.16026	0.0995491	0.584428	molecular_function:glutathione peroxidase activity	GPX4;CLIC2;GPX3;
GO:0018108	9	3	0.949288	3.16026	0.0995491	0.584428	biological_process:peptidyl-tyrosine phosphorylation	PDGFB;EPHB2;FGFR1;
GO:0021987	9	3	0.949288	3.16026	0.0995491	0.584428	biological_process:cerebral cortex development	MDK;GRIN1;FOXP2;
GO:0030901	9	3	0.949288	3.16026	0.0995491	0.584428	biological_process:midbrain development	KAT2A;NDST1;MSX1;
GO:0048146	9	3	0.949288	3.16026	0.0995491	0.584428	biological_process:positive regulation of fibroblast proliferation	PDGFB;CDK6;CD74;
GO:0050766	9	3	0.949288	3.16026	0.0995491	0.584428	biological_process:positive regulation of phagocytosis	FCER1G;ABR;CD47;
GO:0051393	9	3	0.949288	3.16026	0.0995491	0.584428	molecular_function:alpha-actinin binding	CSRP1;PDLIM4;LRRC10;
GO:0070527	9	3	0.949288	3.16026	0.0995491	0.584428	biological_process:platelet aggregation	RAP2B;CSRP1;ILK;
GO:0001078	33	7	3.48072	2.01108	0.100259	0.584428	molecular_function:proximal promoter DNA-binding transcription repressor activity, RNA polymerase II-specific	TCF3;TSHZ3;LOC107053919;ZBTB7A;JDP2;NACC2;FOXP2;
GO:0005507	15	4	1.58215	2.52821	0.100995	0.584428	molecular_function:copper ion binding	APOA4;MOXD1;AOC3;PAM;
GO:0010494	15	4	1.58215	2.52821	0.100995	0.584428	cellular_component:cytoplasmic stress granule	RBPMS;MBNL1;G3BP1;LIN28A;
GO:0032526	15	4	1.58215	2.52821	0.100995	0.584428	biological_process:response to retinoic acid	ASXL1;RARA;SHH;GATA4;
GO:0015629	46	9	4.85191	1.85494	0.102524	0.584428	cellular_component:actin cytoskeleton	PDLIM7;PDXP;NCOA5;MTSS1;CORO2B;CTTNBP2NL;AUTS2;CORO2A;RLTPR;
GO:0001076	4	2	0.421906	4.74039	0.105443	0.584428	molecular_function:obsolete transcription factor activity, RNA polymerase II transcription factor binding	GATA4;NACC2;
GO:0001736	4	2	0.421906	4.74039	0.105443	0.584428	biological_process:establishment of planar polarity	PTK7;TP63;
GO:0003347	4	2	0.421906	4.74039	0.105443	0.584428	biological_process:epicardial cell to mesenchymal cell transition	FGFR1;VEGFA;
GO:0003406	4	2	0.421906	4.74039	0.105443	0.584428	biological_process:retinal pigment epithelium development	SHH;IHH;
GO:0004849	4	2	0.421906	4.74039	0.105443	0.584428	molecular_function:uridine kinase activity	UCK1;LOC776992;
GO:0006171	4	2	0.421906	4.74039	0.105443	0.584428	biological_process:cAMP biosynthetic process	RAMP2;ADCY3;
GO:0006306	4	2	0.421906	4.74039	0.105443	0.584428	biological_process:DNA methylation	DNMT3A;BMI1;
GO:0006911	4	2	0.421906	4.74039	0.105443	0.584428	biological_process:phagocytosis, engulfment	MFGE8;FCER1G;
GO:0008206	4	2	0.421906	4.74039	0.105443	0.584428	biological_process:bile acid metabolic process	NR5A2;GBA2;
GO:0008544	4	2	0.421906	4.74039	0.105443	0.584428	biological_process:epidermis development	TFDP1;ZNF750;
GO:0008889	4	2	0.421906	4.74039	0.105443	0.584428	molecular_function:glycerophosphodiester phosphodiesterase activity	ENPP6;GDPD5;
GO:0009888	4	2	0.421906	4.74039	0.105443	0.584428	biological_process:tissue development	SHH;NR5A1;
GO:0010873	4	2	0.421906	4.74039	0.105443	0.584428	biological_process:positive regulation of cholesterol esterification	APOA4;APOA5;
GO:0010898	4	2	0.421906	4.74039	0.105443	0.584428	biological_process:positive regulation of triglyceride catabolic process	APOA4;APOA5;
GO:0014850	4	2	0.421906	4.74039	0.105443	0.584428	biological_process:response to muscle activity	FNDC5;METRNL;
GO:0016139	4	2	0.421906	4.74039	0.105443	0.584428	biological_process:glycoside catabolic process	FUCA1;GBA2;
GO:0030225	4	2	0.421906	4.74039	0.105443	0.584428	biological_process:macrophage differentiation	CSF3;CEBPA;
GO:0032794	4	2	0.421906	4.74039	0.105443	0.584428	molecular_function:GTPase activating protein binding	CDH1;PLXNB1;
GO:0034333	4	2	0.421906	4.74039	0.105443	0.584428	biological_process:adherens junction assembly	RAMP2;JUP;
GO:0035770	4	2	0.421906	4.74039	0.105443	0.584428	cellular_component:ribonucleoprotein granule	FASTKD2;UHMK1;
GO:0042594	4	2	0.421906	4.74039	0.105443	0.584428	biological_process:response to starvation	GCGR;BCAS3;
GO:0043548	4	2	0.421906	4.74039	0.105443	0.584428	molecular_function:phosphatidylinositol 3-kinase binding	INSR;IGF1R;
GO:0044206	4	2	0.421906	4.74039	0.105443	0.584428	biological_process:UMP salvage	UCK1;LOC776992;
GO:0045059	4	2	0.421906	4.74039	0.105443	0.584428	biological_process:positive thymic T cell selection	ZAP70;CD74;
GO:0045839	4	2	0.421906	4.74039	0.105443	0.584428	biological_process:negative regulation of mitotic nuclear division	CHEK1;BMP7;
GO:0048169	4	2	0.421906	4.74039	0.105443	0.584428	biological_process:regulation of long-term neuronal synaptic plasticity	GRIN1;HRAS;
GO:0050930	4	2	0.421906	4.74039	0.105443	0.584428	biological_process:induction of positive chemotaxis	VEGFA;CXCL12;
GO:0060591	4	2	0.421906	4.74039	0.105443	0.584428	biological_process:chondroblast differentiation	SHH;IHH;
GO:0060996	4	2	0.421906	4.74039	0.105443	0.584428	biological_process:dendritic spine development	EPHB2;SLC12A5;
GO:0071468	4	2	0.421906	4.74039	0.105443	0.584428	biological_process:cellular response to acidic pH	SLC9A1;RAB11B;
GO:0071679	4	2	0.421906	4.74039	0.105443	0.584428	biological_process:commissural neuron axon guidance	SHH;EPHB2;
GO:1903076	4	2	0.421906	4.74039	0.105443	0.584428	biological_process:regulation of protein localization to plasma membrane	PIK3R2;SDC4;
GO:1903861	4	2	0.421906	4.74039	0.105443	0.584428	biological_process:positive regulation of dendrite extension	LOC107055431;RASAL1;
GO:2000507	4	2	0.421906	4.74039	0.105443	0.584428	biological_process:energy homeostasis	TRPV4;METRNL;
GO:0030027	47	9	4.95739	1.81547	0.107502	0.584428	cellular_component:lamellipodium	CDH1;PDLIM4;CIB1;PDXP;PLXND1;VIL1;ILK;ARAP3;RLTPR;
GO:0031965	72	3	7.5943	0.395033	0.11533	0.584428	cellular_component:nuclear membrane	GRK5;NUPL2;SLC16A3;
GO:0007169	35	7	3.69167	1.89616	0.115846	0.584428	biological_process:transmembrane receptor protein tyrosine kinase signaling pathway	INSR;ERBB4;ZAP70;IGF1R;CSK;ERBB3;ERBB2;
GO:0007189	16	4	1.68762	2.3702	0.117155	0.584428	biological_process:adenylate cyclase-activating G protein-coupled receptor signaling pathway	GCGR;ADORA2B;ADRB3;ADCY3;
GO:0030513	16	4	1.68762	2.3702	0.117155	0.584428	biological_process:positive regulation of BMP signaling pathway	NEO1;MSX1;ILK;ZNF423;
GO:0035115	16	4	1.68762	2.3702	0.117155	0.584428	biological_process:embryonic forelimb morphogenesis	WNT2B;ALX4;WNT7A;MSX1;
GO:0003151	10	3	1.05476	2.84424	0.120599	0.584428	biological_process:outflow tract morphogenesis	PLXND1;GJA5;ILK;
GO:0009311	10	3	1.05476	2.84424	0.120599	0.584428	biological_process:oligosaccharide metabolic process	ST3GAL3;ST6GALNAC2;ST3GAL2;
GO:0009948	10	3	1.05476	2.84424	0.120599	0.584428	biological_process:anterior/posterior axis specification	CDX1;BMP4;AURKA;
GO:0017080	10	3	1.05476	2.84424	0.120599	0.584428	molecular_function:sodium channel regulator activity	SCN2B;LOC107055431;FXYD6;
GO:0048010	10	3	1.05476	2.84424	0.120599	0.584428	biological_process:vascular endothelial growth factor receptor signaling pathway	VEGFA;KDR;FLT1;
GO:0050919	10	3	1.05476	2.84424	0.120599	0.584428	biological_process:negative chemotaxis	SEMA4B;SEMA7A;SEMA3G;
GO:0051056	10	3	1.05476	2.84424	0.120599	0.584428	biological_process:regulation of small GTPase mediated signal transduction	CHN2;ARHGAP26;RAP1GAP2;
GO:0051894	10	3	1.05476	2.84424	0.120599	0.584428	biological_process:positive regulation of focal adhesion assembly	THY1;VEGFA;SDC4;
GO:0070507	10	3	1.05476	2.84424	0.120599	0.584428	biological_process:regulation of microtubule cytoskeleton organization	RASSF1;MAPRE1;TRIM54;
GO:0070530	10	3	1.05476	2.84424	0.120599	0.584428	molecular_function:K63-linked polyubiquitin modification-dependent protein binding	PRPF8;OTUD7B;RNF169;
GO:0070830	10	3	1.05476	2.84424	0.120599	0.584428	biological_process:bicellular tight junction assembly	PDCD6IP;RAMP2;CLDN3;
GO:0071320	10	3	1.05476	2.84424	0.120599	0.584428	biological_process:cellular response to cAMP	IGFBP5;AANAT;HCN4;
GO:0006260	45	1	4.74644	0.210684	0.12523	0.584428	biological_process:DNA replication	NFIC;
GO:0005802	46	1	4.85191	0.206104	0.127928	0.584428	cellular_component:trans-Golgi network	CDH1;
GO:0018105	55	10	5.8012	1.72378	0.133502	0.584428	biological_process:peptidyl-serine phosphorylation	STK32C;PRKCB;ILK;MAPKAPK3;UHMK1;PRKCA;CAMK4L;LOC107055388;PDGFB;MAST2;
GO:0005109	17	4	1.7931	2.23077	0.13435	0.584428	molecular_function:frizzled binding	WNT16;WNT2B;RNF43;WNT7A;
GO:0005254	17	4	1.7931	2.23077	0.13435	0.584428	molecular_function:chloride channel activity	CLIC4;TTYH2;CLIC2;BEST4;
GO:0006869	17	4	1.7931	2.23077	0.13435	0.584428	biological_process:lipid transport	NME4;OSBPL7;APOA5;APOC3;
GO:0030097	17	4	1.7931	2.23077	0.13435	0.584428	biological_process:hemopoiesis	CNN2;ASXL1;PGM3;GFI1;
GO:0016021	2080	195	219.391	0.888824	0.134413	0.584428	cellular_component:integral component of membrane	TMEM216;GJD3;CHRNA10;AATK;FGFR1;AGPAT1;LRRN2;SORL1;SLC25A14;EFNB1;GDPD5;GJB1;LOC101747452;TMEM255A;ENTPD8;FAM163A;SLC7A3;CDH15;CD6;PTMS;USP19;ENTPD8L;COX10;ENHO;VAMP4;VMP1;CLDN9;ADCY3;TMEM248;BVES;CYB561;SERP1;CA9;ZDHHC22;ANO10;MARCH3;TMEM259;TPST2;SLC25A39;RHO;P2RY4;LOC101747310;GBA2;ATL1;CD14;EI24;PTTG1IP;PAM;SLC29A4;CXCR1;PTGER2;KRTCAP3;GP1BB;ATP13A2;LOC107054697;ICMT;CLDN3;ST6GALNAC4;ERBB2;SL…
GO:0005667	92	15	9.70383	1.54578	0.134871	0.584428	cellular_component:transcription factor complex	ARNT;TCF3;NCOA6;PBX3;GATA4;SMAD6;MEIS1;TFDP1;PBX1;E2F1;E2F4;ALX4;LMO4;TCF7;MYOG;
GO:0005516	41	8	4.32453	1.84991	0.136352	0.584428	molecular_function:calmodulin binding	TRPV4;GRIN1;NRGN;MARCKSL1;MAPKAPK3;CNN2;CAMK4L;CAMK2G;
GO:0001655	5	2	0.527382	3.79232	0.138546	0.584428	biological_process:urogenital system development	EPHB2;PBX1;
GO:0001817	5	2	0.527382	3.79232	0.138546	0.584428	biological_process:regulation of cytokine production	LITAF;CSK;
GO:0003180	5	2	0.527382	3.79232	0.138546	0.584428	biological_process:aortic valve morphogenesis	BMP4;NOTCH1;
GO:0003382	5	2	0.527382	3.79232	0.138546	0.584428	biological_process:epithelial cell morphogenesis	IHH;CLDN3;
GO:0007340	5	2	0.527382	3.79232	0.138546	0.584428	biological_process:acrosome reaction	SYT8;ADCY3;
GO:0008266	5	2	0.527382	3.79232	0.138546	0.584428	molecular_function:poly(U) RNA binding	RBMS3;MSI2;
GO:0009617	5	2	0.527382	3.79232	0.138546	0.584428	biological_process:response to bacterium	VIL1;CD47;
GO:0009931	5	2	0.527382	3.79232	0.138546	0.584428	molecular_function:calcium-dependent protein serine/threonine kinase activity	MAPKAPK3;CAMK4L;
GO:0010467	5	2	0.527382	3.79232	0.138546	0.584428	biological_process:gene expression	PRKCA;ZBTB25;
GO:0010719	5	2	0.527382	3.79232	0.138546	0.584428	biological_process:negative regulation of epithelial to mesenchymal transition	LDLRAD4;TRIM62;
GO:0010762	5	2	0.527382	3.79232	0.138546	0.584428	biological_process:regulation of fibroblast migration	SDC4;WDPCP;
GO:0010831	5	2	0.527382	3.79232	0.138546	0.584428	biological_process:positive regulation of myotube differentiation	SMYD1;MYOG;
GO:0016594	5	2	0.527382	3.79232	0.138546	0.584428	molecular_function:glycine binding	GRIN1;GLRA4;
GO:0018095	5	2	0.527382	3.79232	0.138546	0.584428	biological_process:protein polyglutamylation	CFAP20;CEP41;
GO:0021549	5	2	0.527382	3.79232	0.138546	0.584428	biological_process:cerebellum development	LMX1A;FOXP2;
GO:0022011	5	2	0.527382	3.79232	0.138546	0.584428	biological_process:myelination in peripheral nervous system	CNTNAP1;ILK;
GO:0031932	5	2	0.527382	3.79232	0.138546	0.584428	cellular_component:TORC2 complex	MLST8;MAPKAP1;
GO:0032433	5	2	0.527382	3.79232	0.138546	0.584428	cellular_component:filopodium tip	CIB1;VIL1;
GO:0032688	5	2	0.527382	3.79232	0.138546	0.584428	biological_process:negative regulation of interferon-beta production	CACTIN;TRAIP;
GO:0033674	5	2	0.527382	3.79232	0.138546	0.584428	biological_process:positive regulation of kinase activity	LMO4;CD74;
GO:0034116	5	2	0.527382	3.79232	0.138546	0.584428	biological_process:positive regulation of heterotypic cell-cell adhesion	THY1;BMP7;
GO:0035335	5	2	0.527382	3.79232	0.138546	0.584428	biological_process:peptidyl-tyrosine dephosphorylation	DUSP28;PTPRS;
GO:0035924	5	2	0.527382	3.79232	0.138546	0.584428	biological_process:cellular response to vascular endothelial growth factor stimulus	RAMP2;ERN1;
GO:0040007	5	2	0.527382	3.79232	0.138546	0.584428	biological_process:growth	CNTF;FOXP2;
GO:0042795	5	2	0.527382	3.79232	0.138546	0.584428	biological_process:snRNA transcription by RNA polymerase II	POLR2E;ELL;
GO:0043518	5	2	0.527382	3.79232	0.138546	0.584428	biological_process:negative regulation of DNA damage response, signal transduction by p53 class mediator	PTTG1IP;CD74;
GO:0045199	5	2	0.527382	3.79232	0.138546	0.584428	biological_process:maintenance of epithelial cell apical/basal polarity	PDCD6IP;PDZD11;
GO:0046935	5	2	0.527382	3.79232	0.138546	0.584428	molecular_function:1-phosphatidylinositol-3-kinase regulator activity	PIK3R2;PIK3R5;
GO:0048038	5	2	0.527382	3.79232	0.138546	0.584428	molecular_function:quinone binding	NDUFS2;AOC3;
GO:0050673	5	2	0.527382	3.79232	0.138546	0.584428	biological_process:epithelial cell proliferation	COL8A1;COL8A2;
GO:0050870	5	2	0.527382	3.79232	0.138546	0.584428	biological_process:positive regulation of T cell activation	FAM49B;CD47;
GO:0060037	5	2	0.527382	3.79232	0.138546	0.584428	biological_process:pharyngeal system development	BMP7;PLXNA2;
GO:0060997	5	2	0.527382	3.79232	0.138546	0.584428	biological_process:dendritic spine morphogenesis	WNT7A;EPHB2;
GO:0097433	5	2	0.527382	3.79232	0.138546	0.584428	cellular_component:dense body	DES;ACTG1;
GO:1900029	5	2	0.527382	3.79232	0.138546	0.584428	biological_process:positive regulation of ruffle assembly	HRAS;RLTPR;
GO:1904707	5	2	0.527382	3.79232	0.138546	0.584428	biological_process:positive regulation of vascular smooth muscle cell proliferation	PDGFB;ERN1;
GO:1990126	5	2	0.527382	3.79232	0.138546	0.584428	biological_process:retrograde transport, endosome to plasma membrane	MICALL1;RAB11B;
GO:1990573	5	2	0.527382	3.79232	0.138546	0.584428	biological_process:potassium ion import across plasma membrane	KCNJ8;HCN4;
GO:2000378	5	2	0.527382	3.79232	0.138546	0.584428	biological_process:negative regulation of reactive oxygen species metabolic process	PAX2;BNIP3;
GO:2001234	5	2	0.527382	3.79232	0.138546	0.584428	biological_process:negative regulation of apoptotic signaling pathway	MNT;BMI1;
GO:0001658	11	3	1.16024	2.58567	0.143099	0.584428	biological_process:branching involved in ureteric bud morphogenesis	PAX2;PBX1;ILK;
GO:0004683	11	3	1.16024	2.58567	0.143099	0.584428	molecular_function:calmodulin-dependent protein kinase activity	MAPKAPK3;CAMK2G;CAMK4L;
GO:0005328	11	3	1.16024	2.58567	0.143099	0.584428	molecular_function:neurotransmitter:sodium symporter activity	LOC100859837;SLC6A8;SLC6A9;
GO:0007612	11	3	1.16024	2.58567	0.143099	0.584428	biological_process:learning	EPHB2;SLC12A5;DRD5;
GO:0030374	11	3	1.16024	2.58567	0.143099	0.584428	molecular_function:nuclear receptor transcription coactivator activity	NCOA6;NCOA1;TADA3;
GO:0030863	11	3	1.16024	2.58567	0.143099	0.584428	cellular_component:cortical cytoskeleton	ACTG1;TMOD1;BASP1;
GO:0034097	11	3	1.16024	2.58567	0.143099	0.584428	biological_process:response to cytokine	MAPKAPK3;NFKB2;TIMP2;
GO:0034451	11	3	1.16024	2.58567	0.143099	0.584428	cellular_component:centriolar satellite	PAX2;CEP131;CCDC13;
GO:0042056	11	3	1.16024	2.58567	0.143099	0.584428	molecular_function:chemoattractant activity	PDGFB;BMP4;CXCL12;
GO:0050885	11	3	1.16024	2.58567	0.143099	0.584428	biological_process:neuromuscular process controlling balance	CNTNAP1;ABR;GRIN2C;
GO:0051642	11	3	1.16024	2.58567	0.143099	0.584428	biological_process:centrosome localization	BICD2;PLXNA2;AURKA;
GO:1990841	11	3	1.16024	2.58567	0.143099	0.584428	molecular_function:promoter-specific chromatin binding	ZNF750;BMI1;CEBPA;
GO:0031625	107	6	11.286	0.531633	0.147704	0.584428	molecular_function:ubiquitin protein ligase binding	NPLOC4;HM13;AURKA;UBE2H;UBE2G2;USP19;
GO:0001938	18	4	1.89857	2.10684	0.152495	0.584428	biological_process:positive regulation of endothelial cell proliferation	VEGFA;PRKCA;LRG1;PDGFB;
GO:0005871	18	4	1.89857	2.10684	0.152495	0.584428	cellular_component:kinesin complex	KIF5C;KIF1A;KIF18B;KIF3C;
GO:0003682	128	19	13.501	1.40731	0.159848	0.584428	molecular_function:chromatin binding	FOS;NCOA5;TSHZ3;NFKB2;MNT;JDP2;MORF4L1;MEIS1;NR5A2;PATZ1;AUTS2;KAT2A;DHX30;MSGN1;VSX1;TP63;GATA4;KLHDC3;NR5A1;
GO:0001540	12	3	1.26572	2.3702	0.166843	0.584428	molecular_function:amyloid-beta binding	APBA3;EPHB2;CD74;
GO:0001772	12	3	1.26572	2.3702	0.166843	0.584428	cellular_component:immunological synapse	RHOH;PDCD6IP;ZAP70;
GO:0004114	12	3	1.26572	2.3702	0.166843	0.584428	molecular_function:3',5'-cyclic-nucleotide phosphodiesterase activity	PDE4B;PDE6B;PDE7A;
GO:0006950	12	3	1.26572	2.3702	0.166843	0.584428	biological_process:response to stress	EIF1;SERP1;LOC107055388;
GO:0008203	12	3	1.26572	2.3702	0.166843	0.584428	biological_process:cholesterol metabolic process	CETP;CEBPA;STAR;
GO:0009611	12	3	1.26572	2.3702	0.166843	0.584428	biological_process:response to wounding	MDK;AURKA;GRIN2C;
GO:0016328	12	3	1.26572	2.3702	0.166843	0.584428	cellular_component:lateral plasma membrane	BVES;CDH1;CLDN3;
GO:0043484	12	3	1.26572	2.3702	0.166843	0.584428	biological_process:regulation of RNA splicing	CLK3;MBNL1;RBM38;
GO:0045746	12	3	1.26572	2.3702	0.166843	0.584428	biological_process:negative regulation of Notch signaling pathway	NEURL1;PEAR1;BMP7;
GO:0048013	12	3	1.26572	2.3702	0.166843	0.584428	biological_process:ephrin receptor signaling pathway	EFNB1;EFNA2;EPHB2;
GO:0048286	12	3	1.26572	2.3702	0.166843	0.584428	biological_process:lung alveolus development	IGFBP5;HS6ST1;FOXP2;
GO:0050729	12	3	1.26572	2.3702	0.166843	0.584428	biological_process:positive regulation of inflammatory response	TRPV4;CD47;IL1B;
GO:0050808	12	3	1.26572	2.3702	0.166843	0.584428	biological_process:synapse organization	NFASC;LMX1A;WNT7A;
GO:0086091	12	3	1.26572	2.3702	0.166843	0.584428	biological_process:regulation of heart rate by cardiac conduction	SCN2B;HCN4;GJA5;
GO:0097190	12	3	1.26572	2.3702	0.166843	0.584428	biological_process:apoptotic signaling pathway	UACA;TNFRSF10B;SHH;
GO:0005929	32	6	3.37525	1.77765	0.171882	0.584428	cellular_component:cilium	TRPV4;CEP41;FAM49B;CFAP20;HSPB11;ADCY3;
GO:0031175	32	6	3.37525	1.77765	0.171882	0.584428	biological_process:neuron projection development	DBNDD2;DBNDD1;MICALL1;UHMK1;MAPT;PRDM12;
GO:0000185	6	2	0.632858	3.16027	0.173478	0.584428	biological_process:activation of MAPKKK activity	DAB2IP;GADD45A;
GO:0003906	6	2	0.632858	3.16027	0.173478	0.584428	molecular_function:DNA-(apurinic or apyrimidinic site) endonuclease activity	NEIL1;APLF;
GO:0005161	6	2	0.632858	3.16027	0.173478	0.584428	molecular_function:platelet-derived growth factor receptor binding	PDGFB;ERN1;
GO:0005771	6	2	0.632858	3.16027	0.173478	0.584428	cellular_component:multivesicular body	LOC107055431;CD74;
GO:0007569	6	2	0.632858	3.16027	0.173478	0.584428	biological_process:cell aging	MNT;TP63;
GO:0007588	6	2	0.632858	3.16027	0.173478	0.584428	biological_process:excretion	LOC107055431;GRHPR;
GO:0009725	6	2	0.632858	3.16027	0.173478	0.584428	biological_process:response to hormone	NCOA6;TIMP2;
GO:0014070	6	2	0.632858	3.16027	0.173478	0.584428	biological_process:response to organic cyclic compound	ARNT;HSPA2;
GO:0016079	6	2	0.632858	3.16027	0.173478	0.584428	biological_process:synaptic vesicle exocytosis	CPLX3;CADPS;
GO:0017016	6	2	0.632858	3.16027	0.173478	0.584428	molecular_function:Ras GTPase binding	CIB1;MAPKAP1;
GO:0019433	6	2	0.632858	3.16027	0.173478	0.584428	biological_process:triglyceride catabolic process	APOA4;APOA5;
GO:0021794	6	2	0.632858	3.16027	0.173478	0.584428	biological_process:thalamus development	PTCHD1;OGDH;
GO:0030517	6	2	0.632858	3.16027	0.173478	0.584428	biological_process:negative regulation of axon extension	SEMA3G;PTPRS;
GO:0030667	6	2	0.632858	3.16027	0.173478	0.584428	cellular_component:secretory granule membrane	RAB26;MOXD1;
GO:0030914	6	2	0.632858	3.16027	0.173478	0.584428	cellular_component:STAGA complex	KAT2A;TADA3;
GO:0031929	6	2	0.632858	3.16027	0.173478	0.584428	biological_process:TOR signaling	MLST8;RPTOR;
GO:0032465	6	2	0.632858	3.16027	0.173478	0.584428	biological_process:regulation of cytokinesis	AURKA;PDXP;
GO:0032956	6	2	0.632858	3.16027	0.173478	0.584428	biological_process:regulation of actin cytoskeleton organization	MLST8;BAIAP2;
GO:0038191	6	2	0.632858	3.16027	0.173478	0.584428	molecular_function:neuropilin binding	SEMA3G;SEMA7A;
GO:0042113	6	2	0.632858	3.16027	0.173478	0.584428	biological_process:B cell activation	HDAC4;CD40;
GO:0042554	6	2	0.632858	3.16027	0.173478	0.584428	biological_process:superoxide anion generation	NOX1;NOX5;
GO:0042627	6	2	0.632858	3.16027	0.173478	0.584428	cellular_component:chylomicron	APOA4;APOA5;
GO:0043560	6	2	0.632858	3.16027	0.173478	0.584428	molecular_function:insulin receptor substrate binding	INSR;IGF1R;
GO:0044255	6	2	0.632858	3.16027	0.173478	0.584428	biological_process:cellular lipid metabolic process	STAR;NR1H3;
GO:0044319	6	2	0.632858	3.16027	0.173478	0.584428	biological_process:wound healing, spreading of cells	SDC4;RLTPR;
GO:0045055	6	2	0.632858	3.16027	0.173478	0.584428	biological_process:regulated exocytosis	RAB26;RAB11B;
GO:0045429	6	2	0.632858	3.16027	0.173478	0.584428	biological_process:positive regulation of nitric oxide biosynthetic process	DDAH1;KLF2;
GO:0045723	6	2	0.632858	3.16027	0.173478	0.584428	biological_process:positive regulation of fatty acid biosynthetic process	APOA4;APOA5;
GO:0045948	6	2	0.632858	3.16027	0.173478	0.584428	biological_process:positive regulation of translational initiation	UHMK1;KHDRBS1;
GO:0046966	6	2	0.632858	3.16027	0.173478	0.584428	molecular_function:thyroid hormone receptor binding	NCOA6;THRAP3;
GO:0048596	6	2	0.632858	3.16027	0.173478	0.584428	biological_process:embryonic camera-type eye morphogenesis	IHH;BMP7;
GO:0048786	6	2	0.632858	3.16027	0.173478	0.584428	cellular_component:presynaptic active zone	RIMS3;PPFIA4;
GO:0050434	6	2	0.632858	3.16027	0.173478	0.584428	biological_process:positive regulation of viral transcription	POLR2E;SUPT4H1;
GO:0051492	6	2	0.632858	3.16027	0.173478	0.584428	biological_process:regulation of stress fiber assembly	PIK3R2;SDC4;
GO:0055072	6	2	0.632858	3.16027	0.173478	0.584428	biological_process:iron ion homeostasis	NEO1;HMOX2;
GO:0060323	6	2	0.632858	3.16027	0.173478	0.584428	biological_process:head morphogenesis	IHH;SSBP3;
GO:0060412	6	2	0.632858	3.16027	0.173478	0.584428	biological_process:ventricular septum morphogenesis	RBM15;GJA5;
GO:0070300	6	2	0.632858	3.16027	0.173478	0.584428	molecular_function:phosphatidic acid binding	MICALL1;MAPKAP1;
GO:0070840	6	2	0.632858	3.16027	0.173478	0.584428	molecular_function:dynein complex binding	BICD2;KATNB1;
GO:0070971	6	2	0.632858	3.16027	0.173478	0.584428	cellular_component:endoplasmic reticulum exit site	PDCD6IP;SEC23B;
GO:0071363	6	2	0.632858	3.16027	0.173478	0.584428	biological_process:cellular response to growth factor stimulus	PDGFB;MYOG;
GO:2000251	6	2	0.632858	3.16027	0.173478	0.584428	biological_process:positive regulation of actin cytoskeleton reorganization	CSF3;HRAS;
GO:2000649	6	2	0.632858	3.16027	0.173478	0.584428	biological_process:regulation of sodium ion transmembrane transporter activity	SCN2B;FXYD6;
GO:0008284	112	17	11.8134	1.43905	0.174296	0.584428	biological_process:positive regulation of cell proliferation	CSF3;CEP131;ILK;ASH2L;CD47;GRK5;CDK6;FGFR4;CNTF;FGF3;FGFR1;MARCKSL1;PBX1;FGF18;CNOT6L;PDGFB;SSBP3;
GO:0010628	89	14	9.3874	1.49136	0.176193	0.584428	biological_process:positive regulation of gene expression	SHH;UBAP2L;LOC407092;IHH;HGS;CNN2;CDK6;ID1;FGFR4;CNTF;TRPV4;CEBPA;SDC4;RAMP2;
GO:0030246	40	1	4.21906	0.23702	0.177951	0.584428	molecular_function:carbohydrate binding	WBSCR17;
GO:0042127	51	9	5.3793	1.67308	0.180578	0.584428	biological_process:regulation of cell proliferation	ZAP70;NR5A2;CHEK1;PBX1;TNFRSF10B;CNN2;FES;CDK6;CSK;
GO:0001650	41	1	4.32453	0.231239	0.180804	0.584428	cellular_component:fibrillar center	NFKBIE;
GO:0000052	1	1	0.105476	9.48083	0.181784	0.584428	biological_process:citrulline metabolic process	DDAH1;
GO:0000075	1	1	0.105476	9.48083	0.181784	0.584428	biological_process:cell cycle checkpoint	DCLRE1B;
GO:0000126	1	1	0.105476	9.48083	0.181784	0.584428	cellular_component:transcription factor TFIIIB complex	BRF1;
GO:0000320	1	1	0.105476	9.48083	0.181784	0.584428	biological_process:re-entry into mitotic cell cycle	CCND1;
GO:0000386	1	1	0.105476	9.48083	0.181784	0.584428	molecular_function:second spliceosomal transesterification activity	PRPF8;
GO:0000578	1	1	0.105476	9.48083	0.181784	0.584428	biological_process:embryonic axis specification	WNT7A;
GO:0000915	1	1	0.105476	9.48083	0.181784	0.584428	biological_process:actomyosin contractile ring assembly	PDCD6IP;
GO:0001026	1	1	0.105476	9.48083	0.181784	0.584428	molecular_function:obsolete TFIIIB-type transcription factor activity	BRF1;
GO:0001069	1	1	0.105476	9.48083	0.181784	0.584428	molecular_function:regulatory region RNA binding	MBNL1;
GO:0001519	1	1	0.105476	9.48083	0.181784	0.584428	biological_process:peptide amidation	PAM;
GO:0001616	1	1	0.105476	9.48083	0.181784	0.584428	molecular_function:growth hormone secretagogue receptor activity	GHSR;
GO:0001626	1	1	0.105476	9.48083	0.181784	0.584428	molecular_function:nociceptin receptor activity	OPRL1;
GO:0001640	1	1	0.105476	9.48083	0.181784	0.584428	molecular_function:adenylate cyclase inhibiting G protein-coupled glutamate receptor activity	GRIK3;
GO:0001660	1	1	0.105476	9.48083	0.181784	0.584428	biological_process:fever generation	IL1B;
GO:0001798	1	1	0.105476	9.48083	0.181784	0.584428	biological_process:positive regulation of type IIa hypersensitivity	FCER1G;
GO:0001805	1	1	0.105476	9.48083	0.181784	0.584428	biological_process:positive regulation of type III hypersensitivity	FCER1G;
GO:0001812	1	1	0.105476	9.48083	0.181784	0.584428	biological_process:positive regulation of type I hypersensitivity	FCER1G;
GO:0001882	1	1	0.105476	9.48083	0.181784	0.584428	molecular_function:nucleoside binding	POLA1;
GO:0001883	1	1	0.105476	9.48083	0.181784	0.584428	molecular_function:purine nucleoside binding	OARD1;
GO:0002116	1	1	0.105476	9.48083	0.181784	0.584428	cellular_component:semaphorin receptor complex	PLXNB1;
GO:0002175	1	1	0.105476	9.48083	0.181784	0.584428	biological_process:protein localization to paranode region of axon	CNTNAP1;
GO:0002292	1	1	0.105476	9.48083	0.181784	0.584428	biological_process:T cell differentiation involved in immune response	FCER1G;
GO:0002337	1	1	0.105476	9.48083	0.181784	0.584428	biological_process:B-1a B cell differentiation	CMTM7;
GO:0002357	1	1	0.105476	9.48083	0.181784	0.584428	biological_process:defense response to tumor cell	RBMS3;
GO:0002385	1	1	0.105476	9.48083	0.181784	0.584428	biological_process:mucosal immune response	OTUD7B;
GO:0002431	1	1	0.105476	9.48083	0.181784	0.584428	biological_process:Fc receptor mediated stimulatory signaling pathway	FCER1G;
GO:0002576	1	1	0.105476	9.48083	0.181784	0.584428	biological_process:platelet degranulation	FAM49B;
GO:0002682	1	1	0.105476	9.48083	0.181784	0.584428	biological_process:regulation of immune system process	ORM1;
GO:0002692	1	1	0.105476	9.48083	0.181784	0.584428	biological_process:negative regulation of cellular extravasation	ABR;
GO:0002693	1	1	0.105476	9.48083	0.181784	0.584428	biological_process:positive regulation of cellular extravasation	THY1;
GO:0002792	1	1	0.105476	9.48083	0.181784	0.584428	biological_process:negative regulation of peptide secretion	CD74;
GO:0002830	1	1	0.105476	9.48083	0.181784	0.584428	biological_process:positive regulation of type 2 immune response	CD74;
GO:0002882	1	1	0.105476	9.48083	0.181784	0.584428	biological_process:positive regulation of chronic inflammatory response to non-antigenic stimulus	ADORA2B;
GO:0003071	1	1	0.105476	9.48083	0.181784	0.584428	biological_process:renal system process involved in regulation of systemic arterial blood pressure	GJA5;
GO:0003162	1	1	0.105476	9.48083	0.181784	0.584428	biological_process:atrioventricular node development	NOTCH1;
GO:0003174	1	1	0.105476	9.48083	0.181784	0.584428	biological_process:mitral valve development	GJA5;
GO:0003201	1	1	0.105476	9.48083	0.181784	0.584428	biological_process:epithelial to mesenchymal transition involved in coronary vasculature morphogenesis	BVES;
GO:0003284	1	1	0.105476	9.48083	0.181784	0.584428	biological_process:septum primum development	GJA5;
GO:0003294	1	1	0.105476	9.48083	0.181784	0.584428	biological_process:atrial ventricular junction remodeling	GJA5;
GO:0003408	1	1	0.105476	9.48083	0.181784	0.584428	biological_process:optic cup formation involved in camera-type eye development	SHH;
GO:0003413	1	1	0.105476	9.48083	0.181784	0.584428	biological_process:chondrocyte differentiation involved in endochondral bone morphogenesis	IHH;
GO:0003430	1	1	0.105476	9.48083	0.181784	0.584428	biological_process:growth plate cartilage chondrocyte growth	SHH;
GO:0004021	1	1	0.105476	9.48083	0.181784	0.584428	molecular_function:L-alanine:2-oxoglutarate aminotransferase activity	GPT2;
GO:0004059	1	1	0.105476	9.48083	0.181784	0.584428	molecular_function:aralkylamine N-acetyltransferase activity	AANAT;
GO:0004108	1	1	0.105476	9.48083	0.181784	0.584428	molecular_function:citrate (Si)-synthase activity	CS;
GO:0004348	1	1	0.105476	9.48083	0.181784	0.584428	molecular_function:glucosylceramidase activity	GBA2;
GO:0004500	1	1	0.105476	9.48083	0.181784	0.584428	molecular_function:dopamine beta-monooxygenase activity	MOXD1;
GO:0004504	1	1	0.105476	9.48083	0.181784	0.584428	molecular_function:peptidylglycine monooxygenase activity	PAM;
GO:0004512	1	1	0.105476	9.48083	0.181784	0.584428	molecular_function:inositol-3-phosphate synthase activity	ISYNA1;
GO:0004598	1	1	0.105476	9.48083	0.181784	0.584428	molecular_function:peptidylamidoglycolate lyase activity	PAM;
GO:0004610	1	1	0.105476	9.48083	0.181784	0.584428	molecular_function:phosphoacetylglucosamine mutase activity	PGM3;
GO:0004614	1	1	0.105476	9.48083	0.181784	0.584428	molecular_function:phosphoglucomutase activity	PGM3;
GO:0004658	1	1	0.105476	9.48083	0.181784	0.584428	molecular_function:propionyl-CoA carboxylase activity	PCCA;
GO:0004671	1	1	0.105476	9.48083	0.181784	0.584428	molecular_function:protein C-terminal S-isoprenylcysteine carboxyl O-methyltransferase activity	ICMT;
GO:0004750	1	1	0.105476	9.48083	0.181784	0.584428	molecular_function:ribulose-phosphate 3-epimerase activity	RPE;
GO:0004788	1	1	0.105476	9.48083	0.181784	0.584428	molecular_function:thiamine diphosphokinase activity	TPK1;
GO:0005034	1	1	0.105476	9.48083	0.181784	0.584428	molecular_function:osmosensor activity	TRPV4;
GO:0005035	1	1	0.105476	9.48083	0.181784	0.584428	molecular_function:death receptor activity	LOC396098;
GO:0005113	1	1	0.105476	9.48083	0.181784	0.584428	molecular_function:patched binding	IHH;
GO:0005130	1	1	0.105476	9.48083	0.181784	0.584428	molecular_function:granulocyte colony-stimulating factor receptor binding	CSF3;
GO:0005172	1	1	0.105476	9.48083	0.181784	0.584428	molecular_function:vascular endothelial growth factor receptor binding	VEGFA;
GO:0005283	1	1	0.105476	9.48083	0.181784	0.584428	molecular_function:amino acid:sodium symporter activity	SLC6A9;
GO:0005337	1	1	0.105476	9.48083	0.181784	0.584428	molecular_function:nucleoside transmembrane transporter activity	SLC29A4;
GO:0005548	1	1	0.105476	9.48083	0.181784	0.584428	molecular_function:phospholipid transporter activity	CETP;
GO:0005854	1	1	0.105476	9.48083	0.181784	0.584428	cellular_component:nascent polypeptide-associated complex	NACA;
GO:0005859	1	1	0.105476	9.48083	0.181784	0.584428	cellular_component:muscle myosin complex	OBSL1;
GO:0006021	1	1	0.105476	9.48083	0.181784	0.584428	biological_process:inositol biosynthetic process	ISYNA1;
GO:0006361	1	1	0.105476	9.48083	0.181784	0.584428	biological_process:transcription initiation from RNA polymerase I promoter	POLR2E;
GO:0006589	1	1	0.105476	9.48083	0.181784	0.584428	biological_process:octopamine biosynthetic process	MOXD1;
GO:0006680	1	1	0.105476	9.48083	0.181784	0.584428	biological_process:glucosylceramide catabolic process	GBA2;
GO:0006691	1	1	0.105476	9.48083	0.181784	0.584428	biological_process:leukotriene metabolic process	LTC4S;
GO:0006701	1	1	0.105476	9.48083	0.181784	0.584428	biological_process:progesterone biosynthetic process	STARD3;
GO:0006772	1	1	0.105476	9.48083	0.181784	0.584428	biological_process:thiamine metabolic process	TPK1;
GO:0006784	1	1	0.105476	9.48083	0.181784	0.584428	biological_process:heme a biosynthetic process	COX10;
GO:0006910	1	1	0.105476	9.48083	0.181784	0.584428	biological_process:phagocytosis, recognition	MFGE8;
GO:0006982	1	1	0.105476	9.48083	0.181784	0.584428	biological_process:response to lipid hydroperoxide	APOA4;
GO:0007057	1	1	0.105476	9.48083	0.181784	0.584428	biological_process:spindle assembly involved in female meiosis I	AURKA;
GO:0007231	1	1	0.105476	9.48083	0.181784	0.584428	biological_process:osmosensory signaling pathway	TRPV4;
GO:0007499	1	1	0.105476	9.48083	0.181784	0.584428	biological_process:ectoderm and mesoderm interaction	TP63;
GO:0008091	1	1	0.105476	9.48083	0.181784	0.584428	cellular_component:spectrin	SPTB;
GO:0008093	1	1	0.105476	9.48083	0.181784	0.584428	molecular_function:cytoskeletal adaptor activity	BAIAP2;
GO:0008118	1	1	0.105476	9.48083	0.181784	0.584428	molecular_function:N-acetyllactosaminide alpha-2,3-sialyltransferase activity	ST3GAL3;
GO:0008124	1	1	0.105476	9.48083	0.181784	0.584428	molecular_function:4-alpha-hydroxytetrahydrobiopterin dehydratase activity	PCBD2;
GO:0008131	1	1	0.105476	9.48083	0.181784	0.584428	molecular_function:primary amine oxidase activity	AOC3;
GO:0008187	1	1	0.105476	9.48083	0.181784	0.584428	molecular_function:poly-pyrimidine tract binding	UHMK1;
GO:0008352	1	1	0.105476	9.48083	0.181784	0.584428	cellular_component:katanin complex	KATNB1;
GO:0008429	1	1	0.105476	9.48083	0.181784	0.584428	molecular_function:phosphatidylethanolamine binding	MFGE8;
GO:0008459	1	1	0.105476	9.48083	0.181784	0.584428	molecular_function:chondroitin 6-sulfotransferase activity	CHST3;
GO:0008465	1	1	0.105476	9.48083	0.181784	0.584428	molecular_function:glycerate dehydrogenase activity	GRHPR;
GO:0008480	1	1	0.105476	9.48083	0.181784	0.584428	molecular_function:sarcosine dehydrogenase activity	SARDH;
GO:0008495	1	1	0.105476	9.48083	0.181784	0.584428	molecular_function:protoheme IX farnesyltransferase activity	COX10;
GO:0008504	1	1	0.105476	9.48083	0.181784	0.584428	molecular_function:monoamine transmembrane transporter activity	SLC29A4;
GO:0008535	1	1	0.105476	9.48083	0.181784	0.584428	biological_process:respiratory chain complex IV assembly	COX10;
GO:0008670	1	1	0.105476	9.48083	0.181784	0.584428	molecular_function:2,4-dienoyl-CoA reductase (NADPH) activity	DECR2;
GO:0008832	1	1	0.105476	9.48083	0.181784	0.584428	molecular_function:dGTPase activity	SAMHD1;
GO:0008887	1	1	0.105476	9.48083	0.181784	0.584428	molecular_function:glycerate kinase activity	GLYCTK;
GO:0009008	1	1	0.105476	9.48083	0.181784	0.584428	molecular_function:DNA-methyltransferase activity	DNMT3B;
GO:0009048	1	1	0.105476	9.48083	0.181784	0.584428	biological_process:dosage compensation by inactivation of X chromosome	EIF1;
GO:0009128	1	1	0.105476	9.48083	0.181784	0.584428	biological_process:purine nucleoside monophosphate catabolic process	NT5C1A;
GO:0009229	1	1	0.105476	9.48083	0.181784	0.584428	biological_process:thiamine diphosphate biosynthetic process	TPK1;
GO:0009308	1	1	0.105476	9.48083	0.181784	0.584428	biological_process:amine metabolic process	AOC3;
GO:0009949	1	1	0.105476	9.48083	0.181784	0.584428	biological_process:polarity specification of anterior/posterior axis	SHH;
GO:0009951	1	1	0.105476	9.48083	0.181784	0.584428	biological_process:polarity specification of dorsal/ventral axis	SHH;
GO:0010172	1	1	0.105476	9.48083	0.181784	0.584428	biological_process:embryonic body morphogenesis	LOC107053919;
GO:0010481	1	1	0.105476	9.48083	0.181784	0.584428	biological_process:epidermal cell division	TP63;
GO:0010512	1	1	0.105476	9.48083	0.181784	0.584428	biological_process:negative regulation of phosphatidylinositol biosynthetic process	PDGFB;
GO:0010609	1	1	0.105476	9.48083	0.181784	0.584428	biological_process:mRNA localization resulting in posttranscriptional regulation of gene expression	A1CF;
GO:0010715	1	1	0.105476	9.48083	0.181784	0.584428	biological_process:regulation of extracellular matrix disassembly	FGFR4;
GO:0010767	1	1	0.105476	9.48083	0.181784	0.584428	biological_process:regulation of transcription from RNA polymerase II promoter in response to UV-induced DNA damage	CHEK1;
GO:0010830	1	1	0.105476	9.48083	0.181784	0.584428	biological_process:regulation of myotube differentiation	RBM38;
GO:0010874	1	1	0.105476	9.48083	0.181784	0.584428	biological_process:regulation of cholesterol efflux	CETP;
GO:0010875	1	1	0.105476	9.48083	0.181784	0.584428	biological_process:positive regulation of cholesterol efflux	NR1H3;
GO:0010902	1	1	0.105476	9.48083	0.181784	0.584428	biological_process:positive regulation of very-low-density lipoprotein particle remodeling	APOA5;
GO:0014737	1	1	0.105476	9.48083	0.181784	0.584428	biological_process:positive regulation of muscle atrophy	MYOG;
GO:0014873	1	1	0.105476	9.48083	0.181784	0.584428	biological_process:response to muscle activity involved in regulation of muscle adaptation	MYOG;
GO:0014878	1	1	0.105476	9.48083	0.181784	0.584428	biological_process:response to electrical stimulus involved in regulation of muscle adaptation	MYOG;
GO:0014891	1	1	0.105476	9.48083	0.181784	0.584428	biological_process:striated muscle atrophy	MYOG;
GO:0014905	1	1	0.105476	9.48083	0.181784	0.584428	biological_process:myoblast fusion involved in skeletal muscle regeneration	TMEM8C;
GO:0015054	1	1	0.105476	9.48083	0.181784	0.584428	molecular_function:gastrin receptor activity	CCKBR;
GO:0015275	1	1	0.105476	9.48083	0.181784	0.584428	molecular_function:stretch-activated, cation-selective, calcium channel activity	TRPV4;
GO:0015277	1	1	0.105476	9.48083	0.181784	0.584428	molecular_function:kainate selective glutamate receptor activity	GRIK3;
GO:0015379	1	1	0.105476	9.48083	0.181784	0.584428	molecular_function:potassium:chloride symporter activity	SLC12A5;
GO:0015440	1	1	0.105476	9.48083	0.181784	0.584428	molecular_function:peptide-transporting ATPase activity	TAP1;
GO:0016015	1	1	0.105476	9.48083	0.181784	0.584428	molecular_function:morphogen activity	SHH;
GO:0016095	1	1	0.105476	9.48083	0.181784	0.584428	biological_process:polyprenol catabolic process	SRD5A3;
GO:0016248	1	1	0.105476	9.48083	0.181784	0.584428	molecular_function:channel inhibitor activity	BCL2;
GO:0016250	1	1	0.105476	9.48083	0.181784	0.584428	molecular_function:N-sulfoglucosamine sulfohydrolase activity	SGSH;
GO:0016403	1	1	0.105476	9.48083	0.181784	0.584428	molecular_function:dimethylargininase activity	DDAH1;
GO:0016534	1	1	0.105476	9.48083	0.181784	0.584428	molecular_function:cyclin-dependent protein kinase 5 activator activity	CDK5R1;
GO:0016539	1	1	0.105476	9.48083	0.181784	0.584428	biological_process:intein-mediated protein splicing	SHH;
GO:0016651	1	1	0.105476	9.48083	0.181784	0.584428	molecular_function:oxidoreductase activity, acting on NAD(P)H	NDUFS2;
GO:0016836	1	1	0.105476	9.48083	0.181784	0.584428	molecular_function:hydro-lyase activity	L3HYPDH;
GO:0017110	1	1	0.105476	9.48083	0.181784	0.584428	molecular_function:nucleoside-diphosphatase activity	CANT1;
GO:0017129	1	1	0.105476	9.48083	0.181784	0.584428	molecular_function:triglyceride binding	CETP;
GO:0018964	1	1	0.105476	9.48083	0.181784	0.584428	biological_process:propylene metabolic process	GRIN1;
GO:0019002	1	1	0.105476	9.48083	0.181784	0.584428	molecular_function:GMP binding	RAB26;
GO:0019058	1	1	0.105476	9.48083	0.181784	0.584428	biological_process:viral life cycle	LOC107055431;
GO:0019135	1	1	0.105476	9.48083	0.181784	0.584428	molecular_function:deoxyhypusine monooxygenase activity	DOHH;
GO:0019255	1	1	0.105476	9.48083	0.181784	0.584428	biological_process:glucose 1-phosphate metabolic process	PGM3;
GO:0019323	1	1	0.105476	9.48083	0.181784	0.584428	biological_process:pentose catabolic process	RPE;
GO:0019695	1	1	0.105476	9.48083	0.181784	0.584428	biological_process:choline metabolic process	ENPP6;
GO:0019767	1	1	0.105476	9.48083	0.181784	0.584428	molecular_function:IgE receptor activity	FCER1G;
GO:0019870	1	1	0.105476	9.48083	0.181784	0.584428	molecular_function:potassium channel inhibitor activity	LOC107055431;
GO:0019871	1	1	0.105476	9.48083	0.181784	0.584428	molecular_function:sodium channel inhibitor activity	LOC107055431;
GO:0021501	1	1	0.105476	9.48083	0.181784	0.584428	biological_process:prechordal plate formation	SSBP3;
GO:0021547	1	1	0.105476	9.48083	0.181784	0.584428	biological_process:midbrain-hindbrain boundary initiation	SSBP3;
GO:0021586	1	1	0.105476	9.48083	0.181784	0.584428	biological_process:pons maturation	GRIN1;
GO:0021675	1	1	0.105476	9.48083	0.181784	0.584428	biological_process:nerve development	ILK;
GO:0021681	1	1	0.105476	9.48083	0.181784	0.584428	biological_process:cerebellar granular layer development	MDK;
GO:0021757	1	1	0.105476	9.48083	0.181784	0.584428	biological_process:caudate nucleus development	FOXP2;
GO:0021758	1	1	0.105476	9.48083	0.181784	0.584428	biological_process:putamen development	FOXP2;
GO:0021814	1	1	0.105476	9.48083	0.181784	0.584428	biological_process:cell motility involved in cerebral cortex radial glia guided migration	DAB2IP;
GO:0021935	1	1	0.105476	9.48083	0.181784	0.584428	biological_process:cerebellar granule cell precursor tangential migration	PLXNA2;
GO:0021963	1	1	0.105476	9.48083	0.181784	0.584428	biological_process:spinothalamic tract morphogenesis	EPHB2;
GO:0021988	1	1	0.105476	9.48083	0.181784	0.584428	biological_process:olfactory lobe development	SEMA7A;
GO:0022009	1	1	0.105476	9.48083	0.181784	0.584428	biological_process:central nervous system vasculogenesis	WNT7A;
GO:0022028	1	1	0.105476	9.48083	0.181784	0.584428	biological_process:tangential migration from the subventricular zone to the olfactory bulb	OGDH;
GO:0022820	1	1	0.105476	9.48083	0.181784	0.584428	molecular_function:potassium:chloride symporter activity	SLC12A5;
GO:0023030	1	1	0.105476	9.48083	0.181784	0.584428	molecular_function:MHC class Ib protein binding, via antigen binding groove	FAM49B;
GO:0030011	1	1	0.105476	9.48083	0.181784	0.584428	biological_process:maintenance of cell polarity	RLTPR;
GO:0030091	1	1	0.105476	9.48083	0.181784	0.584428	biological_process:protein repair	MSRB3;
GO:0030103	1	1	0.105476	9.48083	0.181784	0.584428	biological_process:vasopressin secretion	TRPV4;
GO:0030134	1	1	0.105476	9.48083	0.181784	0.584428	cellular_component:COPII-coated ER to Golgi transport vesicle	SEC31A;
GO:0030159	1	1	0.105476	9.48083	0.181784	0.584428	molecular_function:receptor signaling complex scaffold activity	AXIN1;
GO:0030223	1	1	0.105476	9.48083	0.181784	0.584428	biological_process:neutrophil differentiation	CSF3;
GO:0030421	1	1	0.105476	9.48083	0.181784	0.584428	biological_process:defecation	MDK;
GO:0030623	1	1	0.105476	9.48083	0.181784	0.584428	molecular_function:U5 snRNA binding	PRPF8;
GO:0030644	1	1	0.105476	9.48083	0.181784	0.584428	biological_process:cellular chloride ion homeostasis	SLC12A5;
GO:0030704	1	1	0.105476	9.48083	0.181784	0.584428	biological_process:vitelline membrane formation	IHH;
GO:0030895	1	1	0.105476	9.48083	0.181784	0.584428	cellular_component:apolipoprotein B mRNA editing enzyme complex	A1CF;
GO:0030975	1	1	0.105476	9.48083	0.181784	0.584428	molecular_function:thiamine binding	TPK1;
GO:0030981	1	1	0.105476	9.48083	0.181784	0.584428	cellular_component:cortical microtubule cytoskeleton	MAPRE1;
GO:0031093	1	1	0.105476	9.48083	0.181784	0.584428	cellular_component:platelet alpha granule lumen	FAM49B;
GO:0031103	1	1	0.105476	9.48083	0.181784	0.584428	biological_process:axon regeneration	BCL2;
GO:0031117	1	1	0.105476	9.48083	0.181784	0.584428	biological_process:positive regulation of microtubule depolymerization	KATNB1;
GO:0031133	1	1	0.105476	9.48083	0.181784	0.584428	biological_process:regulation of axon diameter	WNT7A;
GO:0031665	1	1	0.105476	9.48083	0.181784	0.584428	biological_process:negative regulation of lipopolysaccharide-mediated signaling pathway	CACTIN;
GO:0031935	1	1	0.105476	9.48083	0.181784	0.584428	biological_process:regulation of chromatin silencing	HIRA;
GO:0032133	1	1	0.105476	9.48083	0.181784	0.584428	cellular_component:chromosome passenger complex	AURKA;
GO:0032270	1	1	0.105476	9.48083	0.181784	0.584428	biological_process:positive regulation of cellular protein metabolic process	WNT7A;
GO:0032274	1	1	0.105476	9.48083	0.181784	0.584428	biological_process:gonadotropin secretion	FAM129B;
GO:0032458	1	1	0.105476	9.48083	0.181784	0.584428	biological_process:slow endocytic recycling	MICALL1;
GO:0032472	1	1	0.105476	9.48083	0.181784	0.584428	biological_process:Golgi calcium ion transport	TMEM165;
GO:0032567	1	1	0.105476	9.48083	0.181784	0.584428	molecular_function:dGTP binding	SAMHD1;
GO:0032602	1	1	0.105476	9.48083	0.181784	0.584428	biological_process:chemokine production	IL1B;
GO:0032767	1	1	0.105476	9.48083	0.181784	0.584428	molecular_function:copper-dependent protein binding	ATOX1;
GO:0032998	1	1	0.105476	9.48083	0.181784	0.584428	cellular_component:Fc-epsilon receptor I complex	FCER1G;
GO:0033088	1	1	0.105476	9.48083	0.181784	0.584428	biological_process:negative regulation of immature T cell proliferation in thymus	IHH;
GO:0033092	1	1	0.105476	9.48083	0.181784	0.584428	biological_process:positive regulation of immature T cell proliferation in thymus	BMI1;
GO:0033178	1	1	0.105476	9.48083	0.181784	0.584428	cellular_component:proton-transporting two-sector ATPase complex, catalytic domain	ATP6V1E1;
GO:0033300	1	1	0.105476	9.48083	0.181784	0.584428	molecular_function:dehydroascorbic acid transmembrane transporter activity	SLC2A1;
GO:0033565	1	1	0.105476	9.48083	0.181784	0.584428	cellular_component:ESCRT-0 complex	HGS;
GO:0033743	1	1	0.105476	9.48083	0.181784	0.584428	molecular_function:peptide-methionine (R)-S-oxide reductase activity	MSRB3;
GO:0033861	1	1	0.105476	9.48083	0.181784	0.584428	biological_process:negative regulation of NAD(P)H oxidase activity	DRD5;
GO:0034039	1	1	0.105476	9.48083	0.181784	0.584428	molecular_function:8-oxo-7,8-dihydroguanine DNA N-glycosylase activity	OGG1;
GO:0034066	1	1	0.105476	9.48083	0.181784	0.584428	cellular_component:RIC1-RGP1 guanyl-nucleotide exchange factor complex	RGP1;
GO:0034197	1	1	0.105476	9.48083	0.181784	0.584428	biological_process:triglyceride transport	CETP;
GO:0034227	1	1	0.105476	9.48083	0.181784	0.584428	biological_process:tRNA thio-modification	URM1;
GO:0034337	1	1	0.105476	9.48083	0.181784	0.584428	biological_process:RNA folding	FAM129B;
GO:0034362	1	1	0.105476	9.48083	0.181784	0.584428	cellular_component:low-density lipoprotein particle	PLA2G7;
GO:0034370	1	1	0.105476	9.48083	0.181784	0.584428	biological_process:triglyceride-rich lipoprotein particle remodeling	APOA5;
GO:0034440	1	1	0.105476	9.48083	0.181784	0.584428	biological_process:lipid oxidation	PLA2G7;
GO:0034441	1	1	0.105476	9.48083	0.181784	0.584428	biological_process:plasma lipoprotein particle oxidation	PLA2G7;
GO:0034445	1	1	0.105476	9.48083	0.181784	0.584428	biological_process:negative regulation of plasma lipoprotein oxidation	APOA4;
GO:0034452	1	1	0.105476	9.48083	0.181784	0.584428	molecular_function:dynactin binding	BICD2;
GO:0034602	1	1	0.105476	9.48083	0.181784	0.584428	molecular_function:oxoglutarate dehydrogenase (NAD+) activity	OGDH;
GO:0034629	1	1	0.105476	9.48083	0.181784	0.584428	biological_process:cellular protein-containing complex localization	NACC2;
GO:0034763	1	1	0.105476	9.48083	0.181784	0.584428	biological_process:negative regulation of transmembrane transport	CTTNBP2NL;
GO:0034765	1	1	0.105476	9.48083	0.181784	0.584428	biological_process:regulation of ion transmembrane transport	LOC107055431;
GO:0034777	1	1	0.105476	9.48083	0.181784	0.584428	cellular_component:recycling endosome lumen	PDLIM4;
GO:0035272	1	1	0.105476	9.48083	0.181784	0.584428	biological_process:exocrine system development	RAB26;
GO:0035279	1	1	0.105476	9.48083	0.181784	0.584428	biological_process:mRNA cleavage involved in gene silencing by miRNA	MOV10;
GO:0035363	1	1	0.105476	9.48083	0.181784	0.584428	cellular_component:histone locus body	ELL;
GO:0035402	1	1	0.105476	9.48083	0.181784	0.584428	molecular_function:histone kinase activity (H3-T11 specific)	CHEK1;
GO:0035403	1	1	0.105476	9.48083	0.181784	0.584428	molecular_function:histone kinase activity (H3-T6 specific)	PRKCA;
GO:0035411	1	1	0.105476	9.48083	0.181784	0.584428	biological_process:regulation of canonical Wnt signaling pathway	FAM53B;
GO:0035655	1	1	0.105476	9.48083	0.181784	0.584428	biological_process:interleukin-18-mediated signaling pathway	PDGFB;
GO:0035659	1	1	0.105476	9.48083	0.181784	0.584428	biological_process:Wnt signaling pathway involved in wound healing, spreading of epidermal cells	WNT7A;
GO:0035691	1	1	0.105476	9.48083	0.181784	0.584428	biological_process:macrophage migration inhibitory factor signaling pathway	CD74;
GO:0035692	1	1	0.105476	9.48083	0.181784	0.584428	cellular_component:macrophage migration inhibitory factor receptor complex	CD74;
GO:0035693	1	1	0.105476	9.48083	0.181784	0.584428	cellular_component:NOS2-CD74 complex	CD74;
GO:0035694	1	1	0.105476	9.48083	0.181784	0.584428	biological_process:mitochondrial protein catabolic process	BNIP3;
GO:0035793	1	1	0.105476	9.48083	0.181784	0.584428	biological_process:positive regulation of metanephric mesenchymal cell migration by platelet-derived growth factor receptor-beta signaling pathway	PDGFB;
GO:0035971	1	1	0.105476	9.48083	0.181784	0.584428	biological_process:peptidyl-histidine dephosphorylation	PHPT1;
GO:0035976	1	1	0.105476	9.48083	0.181784	0.584428	cellular_component:transcription factor AP-1 complex	FOS;
GO:0038003	1	1	0.105476	9.48083	0.181784	0.584428	biological_process:opioid receptor signaling pathway	OPRL1;
GO:0038018	1	1	0.105476	9.48083	0.181784	0.584428	biological_process:Wnt receptor catabolic process	RNF43;
GO:0038094	1	1	0.105476	9.48083	0.181784	0.584428	biological_process:Fc-gamma receptor signaling pathway	FCER1G;
GO:0038163	1	1	0.105476	9.48083	0.181784	0.584428	biological_process:thrombopoietin-mediated signaling pathway	CIB1;
GO:0038202	1	1	0.105476	9.48083	0.181784	0.584428	biological_process:TORC1 signaling	MLST8;
GO:0039532	1	1	0.105476	9.48083	0.181784	0.584428	biological_process:negative regulation of viral-induced cytoplasmic pattern recognition receptor signaling pathway	TSPAN6;
GO:0039706	1	1	0.105476	9.48083	0.181784	0.584428	molecular_function:co-receptor binding	BMP4;
GO:0040017	1	1	0.105476	9.48083	0.181784	0.584428	biological_process:positive regulation of locomotion	BVES;
GO:0040040	1	1	0.105476	9.48083	0.181784	0.584428	biological_process:thermosensory behavior	SLC12A5;
GO:0042220	1	1	0.105476	9.48083	0.181784	0.584428	biological_process:response to cocaine	DRD5;
GO:0042271	1	1	0.105476	9.48083	0.181784	0.584428	biological_process:susceptibility to natural killer cell mediated cytotoxicity	CADM1;
GO:0042278	1	1	0.105476	9.48083	0.181784	0.584428	biological_process:purine nucleoside metabolic process	OARD1;
GO:0042287	1	1	0.105476	9.48083	0.181784	0.584428	molecular_function:MHC protein binding	TAP1;
GO:0042421	1	1	0.105476	9.48083	0.181784	0.584428	biological_process:norepinephrine biosynthetic process	MOXD1;
GO:0042481	1	1	0.105476	9.48083	0.181784	0.584428	biological_process:regulation of odontogenesis	MSX1;
GO:0042538	1	1	0.105476	9.48083	0.181784	0.584428	biological_process:hyperosmotic salinity response	TRPV4;
GO:0042585	1	1	0.105476	9.48083	0.181784	0.584428	cellular_component:germinal vesicle	AURKA;
GO:0042590	1	1	0.105476	9.48083	0.181784	0.584428	biological_process:antigen processing and presentation of exogenous peptide antigen via MHC class I	FCER1G;
GO:0042611	1	1	0.105476	9.48083	0.181784	0.584428	cellular_component:MHC protein complex	CD74;
GO:0042658	1	1	0.105476	9.48083	0.181784	0.584428	molecular_function:MHC class II protein binding, via antigen binding groove	CD74;
GO:0042659	1	1	0.105476	9.48083	0.181784	0.584428	biological_process:regulation of cell fate specification	LMO4;
GO:0042809	1	1	0.105476	9.48083	0.181784	0.584428	molecular_function:vitamin D receptor binding	TOB2;
GO:0042825	1	1	0.105476	9.48083	0.181784	0.584428	cellular_component:TAP complex	TAP1;
GO:0042851	1	1	0.105476	9.48083	0.181784	0.584428	biological_process:L-alanine metabolic process	GPT2;
GO:0043068	1	1	0.105476	9.48083	0.181784	0.584428	biological_process:positive regulation of programmed cell death	BNIP3;
GO:0043183	1	1	0.105476	9.48083	0.181784	0.584428	molecular_function:vascular endothelial growth factor receptor 1 binding	VEGFA;
GO:0043237	1	1	0.105476	9.48083	0.181784	0.584428	molecular_function:laminin-1 binding	NTN4;
GO:0043243	1	1	0.105476	9.48083	0.181784	0.584428	biological_process:positive regulation of protein complex disassembly	BNIP3;
GO:0043270	1	1	0.105476	9.48083	0.181784	0.584428	biological_process:positive regulation of ion transport	P2RY1;
GO:0043314	1	1	0.105476	9.48083	0.181784	0.584428	biological_process:negative regulation of neutrophil degranulation	ABR;
GO:0043400	1	1	0.105476	9.48083	0.181784	0.584428	biological_process:cortisol secretion	IL1B;
GO:0043619	1	1	0.105476	9.48083	0.181784	0.584428	biological_process:regulation of transcription from RNA polymerase II promoter in response to oxidative stress	ARNT;
GO:0043697	1	1	0.105476	9.48083	0.181784	0.584428	biological_process:cell dedifferentiation	CDK6;
GO:0043994	1	1	0.105476	9.48083	0.181784	0.584428	molecular_function:histone acetyltransferase activity (H3-K23 specific)	BRPF1;
GO:0043997	1	1	0.105476	9.48083	0.181784	0.584428	molecular_function:histone acetyltransferase activity (H4-K12 specific)	KAT2A;
GO:0044070	1	1	0.105476	9.48083	0.181784	0.584428	biological_process:regulation of anion transport	RAB11B;
GO:0044262	1	1	0.105476	9.48083	0.181784	0.584428	biological_process:cellular carbohydrate metabolic process	RPE;
GO:0044301	1	1	0.105476	9.48083	0.181784	0.584428	cellular_component:climbing fiber	DAB2IP;
GO:0044321	1	1	0.105476	9.48083	0.181784	0.584428	biological_process:response to leptin	CCND1;
GO:0044354	1	1	0.105476	9.48083	0.181784	0.584428	cellular_component:macropinosome	RLTPR;
GO:0044391	1	1	0.105476	9.48083	0.181784	0.584428	cellular_component:ribosomal subunit	MRPS21;
GO:0045026	1	1	0.105476	9.48083	0.181784	0.584428	biological_process:plasma membrane fusion	TMEM8C;
GO:0045030	1	1	0.105476	9.48083	0.181784	0.584428	molecular_function:UTP-activated nucleotide receptor activity	P2RY4;
GO:0045054	1	1	0.105476	9.48083	0.181784	0.584428	biological_process:constitutive secretory pathway	RAB11B;
GO:0045075	1	1	0.105476	9.48083	0.181784	0.584428	biological_process:regulation of interleukin-12 biosynthetic process	MAST2;
GO:0045082	1	1	0.105476	9.48083	0.181784	0.584428	biological_process:positive regulation of interleukin-10 biosynthetic process	IRF4;
GO:0045088	1	1	0.105476	9.48083	0.181784	0.584428	biological_process:regulation of innate immune response	SAMHD1;
GO:0045183	1	1	0.105476	9.48083	0.181784	0.584428	molecular_function:translation factor activity, non-nucleic acid binding	NEURL1;
GO:0045368	1	1	0.105476	9.48083	0.181784	0.584428	biological_process:positive regulation of interleukin-13 biosynthetic process	IRF4;
GO:0045404	1	1	0.105476	9.48083	0.181784	0.584428	biological_process:positive regulation of interleukin-4 biosynthetic process	IRF4;
GO:0045569	1	1	0.105476	9.48083	0.181784	0.584428	molecular_function:TRAIL binding	TNFRSF10B;
GO:0045607	1	1	0.105476	9.48083	0.181784	0.584428	biological_process:regulation of inner ear auditory receptor cell differentiation	MYCL;
GO:0045837	1	1	0.105476	9.48083	0.181784	0.584428	biological_process:negative regulation of membrane potential	BNIP3;
GO:0045924	1	1	0.105476	9.48083	0.181784	0.584428	biological_process:regulation of female receptivity	DRD5;
GO:0046013	1	1	0.105476	9.48083	0.181784	0.584428	biological_process:regulation of T cell homeostatic proliferation	LMO1;
GO:0046469	1	1	0.105476	9.48083	0.181784	0.584428	biological_process:platelet activating factor metabolic process	PLA2G7;
GO:0046533	1	1	0.105476	9.48083	0.181784	0.584428	biological_process:negative regulation of photoreceptor cell differentiation	CNTF;
GO:0046622	1	1	0.105476	9.48083	0.181784	0.584428	biological_process:positive regulation of organ growth	SERP1;
GO:0046639	1	1	0.105476	9.48083	0.181784	0.584428	biological_process:negative regulation of alpha-beta T cell differentiation	IHH;
GO:0046689	1	1	0.105476	9.48083	0.181784	0.584428	biological_process:response to mercury ion	SLC34A1;
GO:0046831	1	1	0.105476	9.48083	0.181784	0.584428	biological_process:regulation of RNA export from nucleus	KHDRBS1;
GO:0046833	1	1	0.105476	9.48083	0.181784	0.584428	biological_process:positive regulation of RNA export from nucleus	KHDRBS1;
GO:0046834	1	1	0.105476	9.48083	0.181784	0.584428	biological_process:lipid phosphorylation	DGKE;
GO:0046886	1	1	0.105476	9.48083	0.181784	0.584428	biological_process:positive regulation of hormone biosynthetic process	ARNT;
GO:0046903	1	1	0.105476	9.48083	0.181784	0.584428	biological_process:secretion	CA9;
GO:0046964	1	1	0.105476	9.48083	0.181784	0.584428	molecular_function:3'-phosphoadenosine 5'-phosphosulfate transmembrane transporter activity	SLC35B2;
GO:0046979	1	1	0.105476	9.48083	0.181784	0.584428	molecular_function:TAP2 binding	TAP1;
GO:0047288	1	1	0.105476	9.48083	0.181784	0.584428	molecular_function:monosialoganglioside sialyltransferase activity	ST3GAL2;
GO:0047290	1	1	0.105476	9.48083	0.181784	0.584428	molecular_function:(alpha-N-acetylneuraminyl-2,3-beta-galactosyl-1,3)-N-acetyl-galactosaminide 6-alpha-sialyltransferase activity	ST6GALNAC4;
GO:0047390	1	1	0.105476	9.48083	0.181784	0.584428	molecular_function:glycerophosphocholine cholinephosphodiesterase activity	ENPP6;
GO:0047696	1	1	0.105476	9.48083	0.181784	0.584428	molecular_function:beta-adrenergic receptor kinase activity	GRK5;
GO:0048034	1	1	0.105476	9.48083	0.181784	0.584428	biological_process:heme O biosynthetic process	COX10;
GO:0048074	1	1	0.105476	9.48083	0.181784	0.584428	biological_process:negative regulation of eye pigmentation	IHH;
GO:0048143	1	1	0.105476	9.48083	0.181784	0.584428	biological_process:astrocyte activation	CNTF;
GO:0048386	1	1	0.105476	9.48083	0.181784	0.584428	biological_process:positive regulation of retinoic acid receptor signaling pathway	ASXL1;
GO:0048642	1	1	0.105476	9.48083	0.181784	0.584428	biological_process:negative regulation of skeletal muscle tissue development	USP19;
GO:0048699	1	1	0.105476	9.48083	0.181784	0.584428	biological_process:generation of neurons	NFATC1;
GO:0048807	1	1	0.105476	9.48083	0.181784	0.584428	biological_process:female genitalia morphogenesis	TP63;
GO:0048808	1	1	0.105476	9.48083	0.181784	0.584428	biological_process:male genitalia morphogenesis	KLHL10;
GO:0048841	1	1	0.105476	9.48083	0.181784	0.584428	biological_process:regulation of axon extension involved in axon guidance	PLXNA2;
GO:0050865	1	1	0.105476	9.48083	0.181784	0.584428	biological_process:regulation of cell activation	LMO4;
GO:0050884	1	1	0.105476	9.48083	0.181784	0.584428	biological_process:neuromuscular process controlling posture	CNTNAP1;
GO:0050921	1	1	0.105476	9.48083	0.181784	0.584428	biological_process:positive regulation of chemotaxis	PDGFB;
GO:0050994	1	1	0.105476	9.48083	0.181784	0.584428	biological_process:regulation of lipid catabolic process	RARRES2;
GO:0051125	1	1	0.105476	9.48083	0.181784	0.584428	biological_process:regulation of actin nucleation	VIL1;
GO:0051154	1	1	0.105476	9.48083	0.181784	0.584428	biological_process:negative regulation of striated muscle cell differentiation	MSX1;
GO:0051302	1	1	0.105476	9.48083	0.181784	0.584428	biological_process:regulation of cell division	CIB1;
GO:0051371	1	1	0.105476	9.48083	0.181784	0.584428	molecular_function:muscle alpha-actinin binding	OBSL1;
GO:0051389	1	1	0.105476	9.48083	0.181784	0.584428	biological_process:inactivation of MAPKK activity	EPHB2;
GO:0051569	1	1	0.105476	9.48083	0.181784	0.584428	biological_process:regulation of histone H3-K4 methylation	GFI1;
GO:0051606	1	1	0.105476	9.48083	0.181784	0.584428	biological_process:detection of stimulus	CADM1;
GO:0055026	1	1	0.105476	9.48083	0.181784	0.584428	biological_process:negative regulation of cardiac muscle tissue development	FGF3;
GO:0055056	1	1	0.105476	9.48083	0.181784	0.584428	molecular_function:D-glucose transmembrane transporter activity	SLC2A1;
GO:0055077	1	1	0.105476	9.48083	0.181784	0.584428	molecular_function:gap junction hemi-channel activity	GJA5;
GO:0060026	1	1	0.105476	9.48083	0.181784	0.584428	biological_process:convergent extension	PTK7;
GO:0060066	1	1	0.105476	9.48083	0.181784	0.584428	biological_process:oviduct development	WNT7A;
GO:0060179	1	1	0.105476	9.48083	0.181784	0.584428	biological_process:male mating behavior	GRIN1;
GO:0060220	1	1	0.105476	9.48083	0.181784	0.584428	biological_process:camera-type eye photoreceptor cell fate commitment	IHH;
GO:0060230	1	1	0.105476	9.48083	0.181784	0.584428	molecular_function:lipoprotein lipase activator activity	APOA5;
GO:0060290	1	1	0.105476	9.48083	0.181784	0.584428	biological_process:transdifferentiation	MYOG;
GO:0060313	1	1	0.105476	9.48083	0.181784	0.584428	biological_process:negative regulation of blood vessel remodeling	ABR;
GO:0060327	1	1	0.105476	9.48083	0.181784	0.584428	biological_process:cytoplasmic actin-based contraction involved in cell motility	VIL1;
GO:0060342	1	1	0.105476	9.48083	0.181784	0.584428	cellular_component:photoreceptor inner segment membrane	RHO;
GO:0060368	1	1	0.105476	9.48083	0.181784	0.584428	biological_process:regulation of Fc receptor mediated stimulatory signaling pathway	CSK;
GO:0060385	1	1	0.105476	9.48083	0.181784	0.584428	biological_process:axonogenesis involved in innervation	NPTX1;
GO:0060529	1	1	0.105476	9.48083	0.181784	0.584428	biological_process:squamous basal epithelial stem cell differentiation involved in prostate gland acinus development	TP63;
GO:0060666	1	1	0.105476	9.48083	0.181784	0.584428	biological_process:dichotomous subdivision of terminal units involved in salivary gland branching	PLXND1;
GO:0060668	1	1	0.105476	9.48083	0.181784	0.584428	biological_process:regulation of branching involved in salivary gland morphogenesis by extracellular matrix-epithelial cell signaling	NTN4;
GO:0060686	1	1	0.105476	9.48083	0.181784	0.584428	biological_process:negative regulation of prostatic bud formation	BMP7;
GO:0060687	1	1	0.105476	9.48083	0.181784	0.584428	biological_process:regulation of branching involved in prostate gland morphogenesis	BMP7;
GO:0060785	1	1	0.105476	9.48083	0.181784	0.584428	biological_process:regulation of apoptosis involved in tissue homeostasis	SHH;
GO:0060786	1	1	0.105476	9.48083	0.181784	0.584428	biological_process:regulation of cell differentiation involved in tissue homeostasis	SHH;
GO:0060965	1	1	0.105476	9.48083	0.181784	0.584428	biological_process:negative regulation of gene silencing by miRNA	ELAVL1;
GO:0061000	1	1	0.105476	9.48083	0.181784	0.584428	biological_process:negative regulation of dendritic spine development	PTPRS;
GO:0061034	1	1	0.105476	9.48083	0.181784	0.584428	biological_process:olfactory bulb mitral cell layer development	OGDH;
GO:0061075	1	1	0.105476	9.48083	0.181784	0.584428	biological_process:positive regulation of neural retina development	SHH;
GO:0061097	1	1	0.105476	9.48083	0.181784	0.584428	biological_process:regulation of protein tyrosine kinase activity	RAP2B;
GO:0061113	1	1	0.105476	9.48083	0.181784	0.584428	biological_process:pancreas morphogenesis	NR5A2;
GO:0061339	1	1	0.105476	9.48083	0.181784	0.584428	biological_process:establishment or maintenance of monopolar cell polarity	RLTPR;
GO:0061456	1	1	0.105476	9.48083	0.181784	0.584428	biological_process:mesenchymal stem cell migration involved in uteric bud morphogenesis	PAX2;
GO:0061515	1	1	0.105476	9.48083	0.181784	0.584428	biological_process:myeloid cell development	CSF3;
GO:0061563	1	1	0.105476	9.48083	0.181784	0.584428	biological_process:trigeminal ganglion structural organization	SLIT1;
GO:0070055	1	1	0.105476	9.48083	0.181784	0.584428	biological_process:obsolete mRNA endonucleolytic cleavage involved in unfolded protein response	ERN1;
GO:0070069	1	1	0.105476	9.48083	0.181784	0.584428	cellular_component:cytochrome complex	COX10;
GO:0070120	1	1	0.105476	9.48083	0.181784	0.584428	biological_process:ciliary neurotrophic factor-mediated signaling pathway	CNTF;
GO:0070206	1	1	0.105476	9.48083	0.181784	0.584428	biological_process:protein trimerization	CD74;
GO:0070286	1	1	0.105476	9.48083	0.181784	0.584428	biological_process:axonemal dynein complex assembly	DNAAF2;
GO:0070487	1	1	0.105476	9.48083	0.181784	0.584428	biological_process:monocyte aggregation	BMP7;
GO:0070571	1	1	0.105476	9.48083	0.181784	0.584428	biological_process:negative regulation of neuron projection regeneration	THY1;
GO:0070644	1	1	0.105476	9.48083	0.181784	0.584428	molecular_function:vitamin D response element binding	TCF3;
GO:0070734	1	1	0.105476	9.48083	0.181784	0.584428	biological_process:histone H3-K27 methylation	EZH1;
GO:0070831	1	1	0.105476	9.48083	0.181784	0.584428	biological_process:basement membrane assembly	RAMP2;
GO:0070859	1	1	0.105476	9.48083	0.181784	0.584428	biological_process:positive regulation of bile acid biosynthetic process	STAR;
GO:0070873	1	1	0.105476	9.48083	0.181784	0.584428	biological_process:regulation of glycogen metabolic process	GCGR;
GO:0070938	1	1	0.105476	9.48083	0.181784	0.584428	cellular_component:contractile ring	PDXP;
GO:0071279	1	1	0.105476	9.48083	0.181784	0.584428	biological_process:cellular response to cobalt ion	BNIP3;
GO:0071387	1	1	0.105476	9.48083	0.181784	0.584428	biological_process:cellular response to cortisol stimulus	KLF9;
GO:0071424	1	1	0.105476	9.48083	0.181784	0.584428	molecular_function:rRNA (cytosine-N4-)-methyltransferase activity	METTL15;
GO:0071436	1	1	0.105476	9.48083	0.181784	0.584428	biological_process:sodium ion export across plasma membrane	SLC9A1;
GO:0071477	1	1	0.105476	9.48083	0.181784	0.584428	biological_process:cellular hypotonic salinity response	TRPV4;
GO:0071598	1	1	0.105476	9.48083	0.181784	0.584428	cellular_component:neuronal ribonucleoprotein granule	UHMK1;
GO:0071642	1	1	0.105476	9.48083	0.181784	0.584428	biological_process:positive regulation of macrophage inflammatory protein 1 alpha production	TRPV4;
GO:0071681	1	1	0.105476	9.48083	0.181784	0.584428	biological_process:cellular response to indole-3-methanol	CDH1;
GO:0071688	1	1	0.105476	9.48083	0.181784	0.584428	biological_process:striated muscle myosin thick filament assembly	OBSL1;
GO:0071887	1	1	0.105476	9.48083	0.181784	0.584428	biological_process:leukocyte apoptotic process	LOC396098;
GO:0071896	1	1	0.105476	9.48083	0.181784	0.584428	biological_process:protein localization to adherens junction	SLIT1;
GO:0071947	1	1	0.105476	9.48083	0.181784	0.584428	biological_process:protein deubiquitination involved in ubiquitin-dependent protein catabolic process	OTUD7B;
GO:0072040	1	1	0.105476	9.48083	0.181784	0.584428	biological_process:negative regulation of mesenchymal cell apoptotic process involved in nephron morphogenesis	BMP7;
GO:0072125	1	1	0.105476	9.48083	0.181784	0.584428	biological_process:negative regulation of glomerular mesangial cell proliferation	BMP7;
GO:0072126	1	1	0.105476	9.48083	0.181784	0.584428	biological_process:positive regulation of glomerular mesangial cell proliferation	PDGFB;
GO:0072133	1	1	0.105476	9.48083	0.181784	0.584428	biological_process:metanephric mesenchyme morphogenesis	BMP7;
GO:0072134	1	1	0.105476	9.48083	0.181784	0.584428	biological_process:nephrogenic mesenchyme morphogenesis	BMP7;
GO:0072136	1	1	0.105476	9.48083	0.181784	0.584428	biological_process:metanephric mesenchymal cell proliferation involved in metanephros development	BMP7;
GO:0072207	1	1	0.105476	9.48083	0.181784	0.584428	biological_process:metanephric epithelium development	PAX2;
GO:0072331	1	1	0.105476	9.48083	0.181784	0.584428	biological_process:signal transduction by p53 class mediator	CDKN1A;
GO:0072385	1	1	0.105476	9.48083	0.181784	0.584428	biological_process:minus-end-directed organelle transport along microtubule	BICD2;
GO:0072393	1	1	0.105476	9.48083	0.181784	0.584428	biological_process:microtubule anchoring at microtubule organizing center	BICD2;
GO:0072498	1	1	0.105476	9.48083	0.181784	0.584428	biological_process:embryonic skeletal joint development	IHH;
GO:0072687	1	1	0.105476	9.48083	0.181784	0.584428	cellular_component:meiotic spindle	AURKA;
GO:0086006	1	1	0.105476	9.48083	0.181784	0.584428	molecular_function:voltage-gated sodium channel activity involved in cardiac muscle cell action potential	SCN2B;
GO:0086015	1	1	0.105476	9.48083	0.181784	0.584428	biological_process:SA node cell action potential	GJA5;
GO:0086041	1	1	0.105476	9.48083	0.181784	0.584428	molecular_function:voltage-gated potassium channel activity involved in SA node cell action potential depolarization	HCN4;
GO:0086076	1	1	0.105476	9.48083	0.181784	0.584428	molecular_function:gap junction channel activity involved in atrial cardiac muscle cell-AV node cell electrical coupling	GJA5;
GO:0086078	1	1	0.105476	9.48083	0.181784	0.584428	molecular_function:gap junction channel activity involved in bundle of His cell-Purkinje myocyte electrical coupling	GJA5;
GO:0089700	1	1	0.105476	9.48083	0.181784	0.584428	biological_process:protein kinase D signaling	PRKD3;
GO:0089717	1	1	0.105476	9.48083	0.181784	0.584428	cellular_component:spanning component of membrane	BVES;
GO:0090075	1	1	0.105476	9.48083	0.181784	0.584428	biological_process:relaxation of muscle	P2RY1;
GO:0090132	1	1	0.105476	9.48083	0.181784	0.584428	biological_process:epithelium migration	BVES;
GO:0090269	1	1	0.105476	9.48083	0.181784	0.584428	biological_process:fibroblast growth factor production	SHH;
GO:0090341	1	1	0.105476	9.48083	0.181784	0.584428	biological_process:negative regulation of secretion of lysosomal enzymes	NR1H3;
GO:0090521	1	1	0.105476	9.48083	0.181784	0.584428	biological_process:glomerular visceral epithelial cell migration	WDPCP;
GO:0090537	1	1	0.105476	9.48083	0.181784	0.584428	cellular_component:CERF complex	CECR2;
GO:0097035	1	1	0.105476	9.48083	0.181784	0.584428	biological_process:regulation of membrane lipid distribution	PRELID1;
GO:0097058	1	1	0.105476	9.48083	0.181784	0.584428	cellular_component:CRLF-CLCF1 complex	CNTF;
GO:0097108	1	1	0.105476	9.48083	0.181784	0.584428	molecular_function:hedgehog family protein binding	HHIP;
GO:0097132	1	1	0.105476	9.48083	0.181784	0.584428	cellular_component:cyclin D2-CDK6 complex	CDK6;
GO:0097193	1	1	0.105476	9.48083	0.181784	0.584428	biological_process:intrinsic apoptotic signaling pathway	HRAS;
GO:0097323	1	1	0.105476	9.48083	0.181784	0.584428	biological_process:B cell adhesion	LOC396098;
GO:0097493	1	1	0.105476	9.48083	0.181784	0.584428	molecular_function:structural molecule activity conferring elasticity	OBSL1;
GO:0097497	1	1	0.105476	9.48083	0.181784	0.584428	biological_process:blood vessel endothelial cell delamination	TRPV4;
GO:0097541	1	1	0.105476	9.48083	0.181784	0.584428	cellular_component:axonemal basal plate	WDPCP;
GO:0098582	1	1	0.105476	9.48083	0.181784	0.584428	biological_process:innate vocalization behavior	AUTS2;
GO:0098770	1	1	0.105476	9.48083	0.181784	0.584428	molecular_function:FBXO family protein binding	CDK6;
GO:0098904	1	1	0.105476	9.48083	0.181784	0.584428	biological_process:regulation of AV node cell action potential	GJA5;
GO:0098905	1	1	0.105476	9.48083	0.181784	0.584428	biological_process:regulation of bundle of His cell action potential	GJA5;
GO:0098906	1	1	0.105476	9.48083	0.181784	0.584428	biological_process:regulation of Purkinje myocyte action potential	GJA5;
GO:0098910	1	1	0.105476	9.48083	0.181784	0.584428	biological_process:regulation of atrial cardiac muscle cell action potential	GJA5;
GO:0098976	1	1	0.105476	9.48083	0.181784	0.584428	biological_process:excitatory chemical synaptic transmission	PDLIM4;
GO:0099557	1	1	0.105476	9.48083	0.181784	0.584428	biological_process:trans-synaptic signaling by trans-synaptic complex, modulating synaptic transmission	EPHB2;
GO:0102485	1	1	0.105476	9.48083	0.181784	0.584428	molecular_function:dATP phosphohydrolase activity	ENTPD8;
GO:0102486	1	1	0.105476	9.48083	0.181784	0.584428	molecular_function:dCTP phosphohydrolase activity	ENTPD8;
GO:0102487	1	1	0.105476	9.48083	0.181784	0.584428	molecular_function:dUTP phosphohydrolase activity	ENTPD8;
GO:0102488	1	1	0.105476	9.48083	0.181784	0.584428	molecular_function:dTTP phosphohydrolase activity	ENTPD8;
GO:0102489	1	1	0.105476	9.48083	0.181784	0.584428	molecular_function:GTP phosphohydrolase activity	ENTPD8;
GO:0102490	1	1	0.105476	9.48083	0.181784	0.584428	molecular_function:8-oxo-dGTP phosphohydrolase activity	ENTPD8;
GO:0102491	1	1	0.105476	9.48083	0.181784	0.584428	molecular_function:dGTP phosphohydrolase activity	ENTPD8;
GO:0106028	1	1	0.105476	9.48083	0.181784	0.584428	biological_process:neuron projection retraction	EPHB2;
GO:1900019	1	1	0.105476	9.48083	0.181784	0.584428	biological_process:regulation of protein kinase C activity	SDC4;
GO:1900037	1	1	0.105476	9.48083	0.181784	0.584428	biological_process:regulation of cellular response to hypoxia	USP19;
GO:1900111	1	1	0.105476	9.48083	0.181784	0.584428	biological_process:positive regulation of histone H3-K9 dimethylation	PRDM12;
GO:1900127	1	1	0.105476	9.48083	0.181784	0.584428	biological_process:positive regulation of hyaluronan biosynthetic process	PDGFB;
GO:1900133	1	1	0.105476	9.48083	0.181784	0.584428	biological_process:regulation of renin secretion into blood stream	GJA5;
GO:1900195	1	1	0.105476	9.48083	0.181784	0.584428	biological_process:positive regulation of oocyte maturation	AURKA;
GO:1900477	1	1	0.105476	9.48083	0.181784	0.584428	biological_process:negative regulation of G1/S transition of mitotic cell cycle by negative regulation of transcription from RNA polymerase II promoter	NACC2;
GO:1901053	1	1	0.105476	9.48083	0.181784	0.584428	biological_process:sarcosine catabolic process	SARDH;
GO:1901142	1	1	0.105476	9.48083	0.181784	0.584428	biological_process:insulin metabolic process	ERN1;
GO:1901222	1	1	0.105476	9.48083	0.181784	0.584428	biological_process:regulation of NIK/NF-kappaB signaling	UACA;
GO:1901291	1	1	0.105476	9.48083	0.181784	0.584428	biological_process:negative regulation of double-strand break repair via single-strand annealing	OGG1;
GO:1901380	1	1	0.105476	9.48083	0.181784	0.584428	biological_process:negative regulation of potassium ion transmembrane transport	LOC107055431;
GO:1901739	1	1	0.105476	9.48083	0.181784	0.584428	biological_process:regulation of myoblast fusion	MYOG;
GO:1901897	1	1	0.105476	9.48083	0.181784	0.584428	biological_process:regulation of relaxation of cardiac muscle	CAMK2G;
GO:1902166	1	1	0.105476	9.48083	0.181784	0.584428	biological_process:negative regulation of intrinsic apoptotic signaling pathway in response to DNA damage by p53 class mediator	CD74;
GO:1902186	1	1	0.105476	9.48083	0.181784	0.584428	biological_process:regulation of viral release from host cell	TRIM62;
GO:1902263	1	1	0.105476	9.48083	0.181784	0.584428	biological_process:apoptotic process involved in embryonic digit morphogenesis	NOTCH1;
GO:1902475	1	1	0.105476	9.48083	0.181784	0.584428	biological_process:L-alpha-amino acid transmembrane transport	SLC7A3;
GO:1902726	1	1	0.105476	9.48083	0.181784	0.584428	biological_process:positive regulation of skeletal muscle satellite cell differentiation	SDC4;
GO:1902727	1	1	0.105476	9.48083	0.181784	0.584428	biological_process:negative regulation of growth factor dependent skeletal muscle satellite cell proliferation	SDC4;
GO:1902738	1	1	0.105476	9.48083	0.181784	0.584428	biological_process:regulation of chondrocyte differentiation involved in endochondral bone morphogenesis	IHH;
GO:1902775	1	1	0.105476	9.48083	0.181784	0.584428	biological_process:mitochondrial large ribosomal subunit assembly	FASTKD2;
GO:1902844	1	1	0.105476	9.48083	0.181784	0.584428	biological_process:positive regulation of spinal cord association neuron differentiation by negative regulation of canonical Wnt signaling pathway	SMAD6;
GO:1902879	1	1	0.105476	9.48083	0.181784	0.584428	biological_process:negative regulation of BMP signaling pathway involved in spinal cord association neuron specification	SMAD6;
GO:1903033	1	1	0.105476	9.48083	0.181784	0.584428	biological_process:positive regulation of microtubule plus-end binding	MAPRE1;
GO:1903444	1	1	0.105476	9.48083	0.181784	0.584428	biological_process:negative regulation of brown fat cell differentiation	TRPV4;
GO:1903715	1	1	0.105476	9.48083	0.181784	0.584428	biological_process:regulation of aerobic respiration	BNIP3;
GO:1903759	1	1	0.105476	9.48083	0.181784	0.584428	biological_process:signal transduction involved in regulation of aerobic respiration	TRPV4;
GO:1904205	1	1	0.105476	9.48083	0.181784	0.584428	biological_process:negative regulation of skeletal muscle hypertrophy	IGFBP5;
GO:1904292	1	1	0.105476	9.48083	0.181784	0.584428	biological_process:regulation of ERAD pathway	USP19;
GO:1904294	1	1	0.105476	9.48083	0.181784	0.584428	biological_process:positive regulation of ERAD pathway	TMEM259;
GO:1904754	1	1	0.105476	9.48083	0.181784	0.584428	biological_process:positive regulation of vascular associated smooth muscle cell migration	PDGFB;
GO:1904782	1	1	0.105476	9.48083	0.181784	0.584428	biological_process:negative regulation of NMDA glutamate receptor activity	EPHB2;
GO:1904783	1	1	0.105476	9.48083	0.181784	0.584428	biological_process:positive regulation of NMDA glutamate receptor activity	EPHB2;
GO:1904891	1	1	0.105476	9.48083	0.181784	0.584428	biological_process:positive regulation of excitatory synapse assembly	WNT7A;
GO:1904929	1	1	0.105476	9.48083	0.181784	0.584428	molecular_function:coreceptor activity involved in Wnt signaling pathway, planar cell polarity pathway	PTK7;
GO:1905064	1	1	0.105476	9.48083	0.181784	0.584428	biological_process:negative regulation of vascular smooth muscle cell differentiation	PDGFB;
GO:1905176	1	1	0.105476	9.48083	0.181784	0.584428	biological_process:positive regulation of vascular smooth muscle cell dedifferentiation	PDGFB;
GO:1905312	1	1	0.105476	9.48083	0.181784	0.584428	biological_process:positive regulation of cardiac neural crest cell migration involved in outflow tract morphogenesis	BMP7;
GO:1905429	1	1	0.105476	9.48083	0.181784	0.584428	biological_process:response to glycine	GRIN1;
GO:1905538	1	1	0.105476	9.48083	0.181784	0.584428	molecular_function:polysome binding	LIN28A;
GO:1990144	1	1	0.105476	9.48083	0.181784	0.584428	biological_process:intrinsic apoptotic signaling pathway in response to hypoxia	BNIP3;
GO:1990174	1	1	0.105476	9.48083	0.181784	0.584428	molecular_function:phosphodiesterase decapping endonuclease activity	EDC3;
GO:1990188	1	1	0.105476	9.48083	0.181784	0.584428	molecular_function:euchromatin binding	ASH2L;
GO:1990579	1	1	0.105476	9.48083	0.181784	0.584428	biological_process:peptidyl-serine trans-autophosphorylation	ERN1;
GO:1990604	1	1	0.105476	9.48083	0.181784	0.584428	cellular_component:IRE1-TRAF2-ASK1 complex	ERN1;
GO:1990630	1	1	0.105476	9.48083	0.181784	0.584428	cellular_component:IRE1-RACK1-PP2A complex	ERN1;
GO:1990743	1	1	0.105476	9.48083	0.181784	0.584428	biological_process:protein sialylation	ST3GAL2;
GO:1990794	1	1	0.105476	9.48083	0.181784	0.584428	cellular_component:basolateral part of cell	CLDN3;
GO:1990904	1	1	0.105476	9.48083	0.181784	0.584428	cellular_component:ribonucleoprotein complex	ELAVL1;
GO:2000008	1	1	0.105476	9.48083	0.181784	0.584428	biological_process:regulation of protein localization to cell surface	RAB11B;
GO:2000011	1	1	0.105476	9.48083	0.181784	0.584428	biological_process:regulation of adaxial/abaxial pattern formation	BMI1;
GO:2000147	1	1	0.105476	9.48083	0.181784	0.584428	biological_process:positive regulation of cell motility	CFAP20;
GO:2000195	1	1	0.105476	9.48083	0.181784	0.584428	biological_process:negative regulation of female gonad development	NR5A1;
GO:2000256	1	1	0.105476	9.48083	0.181784	0.584428	biological_process:positive regulation of male germ cell proliferation	CIB1;
GO:2000278	1	1	0.105476	9.48083	0.181784	0.584428	biological_process:regulation of DNA biosynthetic process	TFDP1;
GO:2000298	1	1	0.105476	9.48083	0.181784	0.584428	biological_process:regulation of Rho-dependent protein serine/threonine kinase activity	THY1;
GO:2000340	1	1	0.105476	9.48083	0.181784	0.584428	biological_process:positive regulation of chemokine (C-X-C motif) ligand 1 production	TRPV4;
GO:2000343	1	1	0.105476	9.48083	0.181784	0.584428	biological_process:positive regulation of chemokine (C-X-C motif) ligand 2 production	CD74;
GO:2000381	1	1	0.105476	9.48083	0.181784	0.584428	biological_process:negative regulation of mesoderm development	TP63;
GO:2000392	1	1	0.105476	9.48083	0.181784	0.584428	biological_process:regulation of lamellipodium morphogenesis	VIL1;
GO:2000427	1	1	0.105476	9.48083	0.181784	0.584428	biological_process:positive regulation of apoptotic cell clearance	MFGE8;
GO:2000568	1	1	0.105476	9.48083	0.181784	0.584428	biological_process:positive regulation of memory T cell activation	FAM49B;
GO:2000615	1	1	0.105476	9.48083	0.181784	0.584428	biological_process:regulation of histone H3-K9 acetylation	CHEK1;
GO:2000620	1	1	0.105476	9.48083	0.181784	0.584428	biological_process:positive regulation of histone H4-K16 acetylation	AUTS2;
GO:2000630	1	1	0.105476	9.48083	0.181784	0.584428	biological_process:positive regulation of miRNA metabolic process	HRAS;
GO:2000767	1	1	0.105476	9.48083	0.181784	0.584428	biological_process:positive regulation of cytoplasmic translation	LIN28A;
GO:2000813	1	1	0.105476	9.48083	0.181784	0.584428	biological_process:negative regulation of barbed-end actin filament capping	RLTPR;
GO:2000872	1	1	0.105476	9.48083	0.181784	0.584428	biological_process:positive regulation of progesterone secretion	BMP7;
GO:2001140	1	1	0.105476	9.48083	0.181784	0.584428	biological_process:positive regulation of phospholipid transport	PRELID1;
GO:2001266	1	1	0.105476	9.48083	0.181784	0.584428	biological_process:Roundabout signaling pathway involved in axon guidance	SLIT1;
GO:2001288	1	1	0.105476	9.48083	0.181784	0.584428	biological_process:positive regulation of caveolin-mediated endocytosis	LOC107055431;
GO:0001046	23	5	2.42596	2.06104	0.183143	0.584428	molecular_function:core promoter sequence-specific DNA binding	ARNT;ZNF750;THRAP3;CEBPA;DNMT3A;
GO:0006874	23	5	2.42596	2.06104	0.183143	0.584428	biological_process:cellular calcium ion homeostasis	GCM2;TRPV4;STC2;TMEM165;ATP13A2;
GO:0030336	23	5	2.42596	2.06104	0.183143	0.584428	biological_process:negative regulation of cell migration	CNN2;ARAP3;LDLRAD4;ABR;RAP2B;
GO:0090263	23	5	2.42596	2.06104	0.183143	0.584428	biological_process:positive regulation of canonical Wnt signaling pathway	FAM53B;RNF220;RSPO1;WNT7A;ILK;
GO:0000976	13	3	1.37119	2.18788	0.191622	0.584428	molecular_function:transcription regulatory region sequence-specific DNA binding	JMJD1C;NR5A1;NFE2L1;
GO:0004713	13	3	1.37119	2.18788	0.191622	0.584428	molecular_function:protein tyrosine kinase activity	CLK3;PTK7;EPHB2;
GO:0032993	13	3	1.37119	2.18788	0.191622	0.584428	cellular_component:protein-DNA complex	NFYA;MYOG;FOS;
GO:0035116	13	3	1.37119	2.18788	0.191622	0.584428	biological_process:embryonic hindlimb morphogenesis	ALX4;WNT7A;MSX1;
GO:0035176	13	3	1.37119	2.18788	0.191622	0.584428	biological_process:social behavior	PTCHD1;GRIN1;MSS51;
GO:0043627	13	3	1.37119	2.18788	0.191622	0.584428	biological_process:response to estrogen	ASH2L;TRIM25;WNT7A;
GO:0008360	38	7	4.0081	1.74646	0.196026	0.584428	biological_process:regulation of cell shape	PLXNB1;PLXND1;VIL1;BVES;ARAP3;CDC42SE1;PALM;
GO:0031234	25	5	2.63691	1.89616	0.202149	0.584428	cellular_component:extrinsic component of cytoplasmic side of plasma membrane	KCNIP1;FES;ZAP70;BASP1;CSK;
GO:0042733	25	5	2.63691	1.89616	0.202149	0.584428	biological_process:embryonic digit morphogenesis	WDPCP;SHH;ALX4;IHH;WNT7A;
GO:0001228	39	7	4.11358	1.70168	0.202841	0.584428	molecular_function:DNA-binding transcription activator activity, RNA polymerase II-specific	GATA4;NHLH1;MSGN1;LMX1A;ALX4;MYOG;MSX1;
GO:0003707	39	7	4.11358	1.70168	0.202841	0.584428	molecular_function:steroid hormone receptor activity	RARA;NR5A2;NR1H3;NR1D1;NR5A1;NR2E3;NR6A1;
GO:0000266	7	2	0.738335	2.7088	0.209588	0.584428	biological_process:mitochondrial fission	COX10;MTFR1;
GO:0002931	7	2	0.738335	2.7088	0.209588	0.584428	biological_process:response to ischemia	CIB1;BVES;
GO:0004521	7	2	0.738335	2.7088	0.209588	0.584428	molecular_function:endoribonuclease activity	ERN1;RCL1;
GO:0004857	7	2	0.738335	2.7088	0.209588	0.584428	molecular_function:enzyme inhibitor activity	APBA3;ANGPTL4;
GO:0005244	7	2	0.738335	2.7088	0.209588	0.584428	molecular_function:voltage-gated ion channel activity	CLIC2;CLIC4;
GO:0005942	7	2	0.738335	2.7088	0.209588	0.584428	cellular_component:phosphatidylinositol 3-kinase complex	PIK3R2;PIK3R5;
GO:0006325	7	2	0.738335	2.7088	0.209588	0.584428	biological_process:chromatin organization	SUPT4H1;HDAC4;
GO:0007269	7	2	0.738335	2.7088	0.209588	0.584428	biological_process:neurotransmitter secretion	WNT7A;PDZD11;
GO:0008143	7	2	0.738335	2.7088	0.209588	0.584428	molecular_function:poly(A) binding	RBMS3;RBPMS;
GO:0008408	7	2	0.738335	2.7088	0.209588	0.584428	molecular_function:3'-5' exonuclease activity	POLA1;APLF;
GO:0008484	7	2	0.738335	2.7088	0.209588	0.584428	molecular_function:sulfuric ester hydrolase activity	ARSI;SGSH;
GO:0009898	7	2	0.738335	2.7088	0.209588	0.584428	cellular_component:cytoplasmic side of plasma membrane	CDH1;LITAF;
GO:0009954	7	2	0.738335	2.7088	0.209588	0.584428	biological_process:proximal/distal pattern formation	TP63;PBX1;
GO:0021542	7	2	0.738335	2.7088	0.209588	0.584428	biological_process:dentate gyrus development	LMX1A;MDK;
GO:0030166	7	2	0.738335	2.7088	0.209588	0.584428	biological_process:proteoglycan biosynthetic process	SHH;IHH;
GO:0030643	7	2	0.738335	2.7088	0.209588	0.584428	biological_process:cellular phosphate ion homeostasis	GCM2;SLC34A1;
GO:0031491	7	2	0.738335	2.7088	0.209588	0.584428	molecular_function:nucleosome binding	RNF169;HIRA;
GO:0032755	7	2	0.738335	2.7088	0.209588	0.584428	biological_process:positive regulation of interleukin-6 production	FCER1G;ADORA2B;
GO:0034361	7	2	0.738335	2.7088	0.209588	0.584428	cellular_component:very-low-density lipoprotein particle	APOA4;APOA5;
GO:0035145	7	2	0.738335	2.7088	0.209588	0.584428	cellular_component:exon-exon junction complex	CASC3;THRAP3;
GO:0045060	7	2	0.738335	2.7088	0.209588	0.584428	biological_process:negative thymic T cell selection	ZAP70;CD74;
GO:0050772	7	2	0.738335	2.7088	0.209588	0.584428	biological_process:positive regulation of axonogenesis	PLXND1;PLXNB1;
GO:0070412	7	2	0.738335	2.7088	0.209588	0.584428	molecular_function:R-SMAD binding	LDLRAD4;FOS;
GO:0071539	7	2	0.738335	2.7088	0.209588	0.584428	biological_process:protein localization to centrosome	AURKA;CEP131;
GO:0080008	7	2	0.738335	2.7088	0.209588	0.584428	cellular_component:Cul4-RING E3 ubiquitin ligase complex	DDB1;FBXW5;
GO:0097421	7	2	0.738335	2.7088	0.209588	0.584428	biological_process:liver regeneration	AURKA;CCND1;
GO:1990380	7	2	0.738335	2.7088	0.209588	0.584428	molecular_function:Lys48-specific deubiquitinase activity	OTUD7B;USP19;
GO:0004872	40	7	4.21906	1.65914	0.210501	0.584428	molecular_function:signaling receptor activity	NEO1;THRAP3;TNFRSF13B;CD40;GFRA2;ITGB5;CADM1;
GO:0008201	40	7	4.21906	1.65914	0.210501	0.584428	molecular_function:heparin binding	FGFR4;VEGFA;MDK;PTPRS;COL5A1;APOA5;FGFR1;
GO:0006412	89	5	9.3874	0.532629	0.21559	0.584428	biological_process:translation	RPS26;MRRF;MRPL24;MRPS21;RPS27;
GO:0051015	60	10	6.32858	1.58013	0.216298	0.584428	molecular_function:actin filament binding	TPM3;FLII;PDLIM4;CORO2B;VIL1;CORO2A;OBSL1;ARPC4;MYH7B;TMOD1;
GO:0002224	14	3	1.47667	2.0316	0.217237	0.584428	biological_process:toll-like receptor signaling pathway	MAPKAPK3;IL1B;IRF7;
GO:0006464	14	3	1.47667	2.0316	0.217237	0.584428	biological_process:cellular protein modification process	UBA7;UBE2D2;SERP1;
GO:0006952	14	3	1.47667	2.0316	0.217237	0.584428	biological_process:defense response	CXCL12;CATH3;CD74;
GO:0035019	14	3	1.47667	2.0316	0.217237	0.584428	biological_process:somatic stem cell population maintenance	POLR2E;WNT7A;PBX1;
GO:0043197	14	3	1.47667	2.0316	0.217237	0.584428	cellular_component:dendritic spine	NEURL1;PDLIM4;GRIN1;
GO:0046330	14	3	1.47667	2.0316	0.217237	0.584428	biological_process:positive regulation of JNK cascade	TRPV4;GADD45A;HRAS;
GO:0051259	14	3	1.47667	2.0316	0.217237	0.584428	biological_process:protein complex oligomerization	GRHPR;CAMK2G;SDC4;
GO:0008270	343	44	36.1784	1.21619	0.22268	0.584428	molecular_function:zinc ion binding	OTUD7B;TRAF2;CRIP1;PAM;MMP28;SEC23B;RARA;MSRB3;ADAMTSL5;SHH;PRKCB;PHC2;NR1H3;CA9;ZFHX3;SAMHD1;SUPT4H1;BMI1;NEIL1;MARCH3;NR2E3;TRAIP;NR6A1;TRIM9;CXXC5;LIN28A;NR5A2;MARCH8;TRIM54;ZFAND4;SETDB2;LOC100859602;PRKCA;AARS;NR1D1;TRIM8;PRICKLE2;GATA4;TRIM62;TRIM27.1;LITAF;DTX4;NR5A1;RPS27;
GO:0046872	514	64	54.2149	1.18049	0.223704	0.584428	molecular_function:metal ion binding	GIT1;MBNL2;RPE;HDAC4;MYO9A;PDLIM7;BRPF1;ATP13A2;HMOX2;NUPL2;LHX4;POLL;FYCO1;MTMR4;MBNL1;NDUFV1;PDLIM4;ITPA;ZC3H3;ENTPD8;PHF2;DOHH;PRKD3;NRP2;PDE7A;ZNF423;ZRSR2;PDE6B;LHX5;ADAP1;NPLOC4;PDE4B;LMO4;PRDM12;BRF1;POLA1;MICALL1;PCCA;CRIP1;CSK;LOC107054568;CSRP1;SMPD1;TGFBR2;ILKAP;GPATCH8;TNNI2;PHF19;EBF3;CHN2;TIMP2;DNMT3A;LMO1;CYB561A3;PITPNM2;VAV2;LMX1A;TRIM25;HGS;LNX1;RASSF1;RHO;CBFA2T3;RPS27;
GO:0005887	302	39	31.8539	1.22434	0.228571	0.584428	cellular_component:integral component of plasma membrane	SLC2A8;TNFRSF13B;TSPAN6;FLT1;PTPRS;FXYD6;PLXNA2;HCN4;GLRA4;PTK7;SLC6A9;CD47;ATP13A2;CDON;DRD5;GCGR;PCDH19;OPRL1;FCER1G;NEO1;RNF43;SEMA6B;FGFR4;KCNJ12;PLXNB1;LOC100859837;SLC16A3;EPHB2;EPHA5;LOC396098;TNFRSF10B;KCNJ8;GJA5;SLC2A1;GRIK3;PLXND1;ABCC4;SLC12A5;CADM1;
GO:0008022	49	2	5.16834	0.386971	0.23214	0.584428	molecular_function:protein C-terminus binding	PDZD11;HRAS;
GO:0050821	49	2	5.16834	0.386971	0.23214	0.584428	biological_process:protein stabilization	USP19;MSX1;
GO:0003714	46	8	4.85191	1.64883	0.239633	0.584428	molecular_function:transcription corepressor activity	SMYD1;HIRA;LOC107053919;TOB2;RUNX1T1;CCND1;KCTD1;CBFA2T3;
GO:0005212	15	3	1.58215	1.89616	0.243494	0.584428	molecular_function:structural constituent of eye lens	CRYBA4;CRYBB2;CRYBA2;
GO:0005834	15	3	1.58215	1.89616	0.243494	0.584428	cellular_component:heterotrimeric G-protein complex	RGS6;GNG13;GNG12;
GO:0006284	15	3	1.58215	1.89616	0.243494	0.584428	biological_process:base-excision repair	OGG1;CCNO;NEIL1;
GO:0006368	15	3	1.58215	1.89616	0.243494	0.584428	biological_process:transcription elongation from RNA polymerase II promoter	POLR2E;ELL;SUPT4H1;
GO:0006959	15	3	1.58215	1.89616	0.243494	0.584428	biological_process:humoral immune response	IFNA3;BMI1;TFEB;
GO:0045171	15	3	1.58215	1.89616	0.243494	0.584428	cellular_component:intercellular bridge	QSOX1;CEP131;FASTKD2;
GO:0045444	15	3	1.58215	1.89616	0.243494	0.584428	biological_process:fat cell differentiation	METRNL;CCND1;GRK5;
GO:0045663	15	3	1.58215	1.89616	0.243494	0.584428	biological_process:positive regulation of myoblast differentiation	CDON;SMYD1;MYOG;
GO:0005215	72	4	7.5943	0.526711	0.243918	0.584428	molecular_function:transporter activity	SLC37A2;ABCA5;LOC100859837;PTGDS;
GO:0001516	8	2	0.843811	2.3702	0.246332	0.584428	biological_process:prostaglandin biosynthetic process	PTGDS;CD74;
GO:0001782	8	2	0.843811	2.3702	0.246332	0.584428	biological_process:B cell homeostasis	TNFRSF13B;BCL2;
GO:0001954	8	2	0.843811	2.3702	0.246332	0.584428	biological_process:positive regulation of cell-matrix adhesion	CIB1;CDK6;
GO:0003007	8	2	0.843811	2.3702	0.246332	0.584428	biological_process:heart morphogenesis	ASXL1;MESP2;
GO:0003727	8	2	0.843811	2.3702	0.246332	0.584428	molecular_function:single-stranded RNA binding	SUPT4H1;A1CF;
GO:0007093	8	2	0.843811	2.3702	0.246332	0.584428	biological_process:mitotic cell cycle checkpoint	CHEK1;HRAS;
GO:0007162	8	2	0.843811	2.3702	0.246332	0.584428	biological_process:negative regulation of cell adhesion	PLXNB1;PLXND1;
GO:0008253	8	2	0.843811	2.3702	0.246332	0.584428	molecular_function:5'-nucleotidase activity	NT5C1A;NT5C3B;
GO:0008654	8	2	0.843811	2.3702	0.246332	0.584428	biological_process:phospholipid biosynthetic process	ISYNA1;AGPAT1;
GO:0010575	8	2	0.843811	2.3702	0.246332	0.584428	biological_process:positive regulation of vascular endothelial growth factor production	ARNT;ADORA2B;
GO:0010971	8	2	0.843811	2.3702	0.246332	0.584428	biological_process:positive regulation of G2/M transition of mitotic cell cycle	PBX1;CCND1;
GO:0017048	8	2	0.843811	2.3702	0.246332	0.584428	molecular_function:Rho GTPase binding	SRGAP1;FMNL2;
GO:0019226	8	2	0.843811	2.3702	0.246332	0.584428	biological_process:transmission of nerve impulse	NFASC;DRD5;
GO:0019886	8	2	0.843811	2.3702	0.246332	0.584428	biological_process:antigen processing and presentation of exogenous peptide antigen via MHC class II	FCER1G;CD74;
GO:0030017	8	2	0.843811	2.3702	0.246332	0.584428	cellular_component:sarcomere	TMOD1;LRRC10;
GO:0030552	8	2	0.843811	2.3702	0.246332	0.584428	molecular_function:cAMP binding	BVES;HCN4;
GO:0030705	8	2	0.843811	2.3702	0.246332	0.584428	biological_process:cytoskeleton-dependent intracellular transport	KIF5C;KIF1A;
GO:0031954	8	2	0.843811	2.3702	0.246332	0.584428	biological_process:positive regulation of protein autophosphorylation	PDGFB;RAP2B;
GO:0032331	8	2	0.843811	2.3702	0.246332	0.584428	biological_process:negative regulation of chondrocyte differentiation	SMAD6;IHH;
GO:0034260	8	2	0.843811	2.3702	0.246332	0.584428	biological_process:negative regulation of GTPase activity	HRAS;SPRY1;
GO:0034446	8	2	0.843811	2.3702	0.246332	0.584428	biological_process:substrate adhesion-dependent cell spreading	BVES;ILK;
GO:0043248	8	2	0.843811	2.3702	0.246332	0.584428	biological_process:proteasome assembly	PSMD5;PSMD11;
GO:0043325	8	2	0.843811	2.3702	0.246332	0.584428	molecular_function:phosphatidylinositol-3,4-bisphosphate binding	MAPKAP1;ARAP3;
GO:0045028	8	2	0.843811	2.3702	0.246332	0.584428	molecular_function:G protein-coupled purinergic nucleotide receptor activity	P2RY4;P2RY1;
GO:0045070	8	2	0.843811	2.3702	0.246332	0.584428	biological_process:positive regulation of viral genome replication	NR5A2;DDB1;
GO:0045445	8	2	0.843811	2.3702	0.246332	0.584428	biological_process:myoblast differentiation	MBNL1;MYOG;
GO:0046875	8	2	0.843811	2.3702	0.246332	0.584428	molecular_function:ephrin receptor binding	EFNB1;EFNA2;
GO:0046961	8	2	0.843811	2.3702	0.246332	0.584428	molecular_function:proton-transporting ATPase activity, rotational mechanism	ATP6V1E1;ATP6V0D1;
GO:0048469	8	2	0.843811	2.3702	0.246332	0.584428	biological_process:cell maturation	IHH;CEBPA;
GO:0050699	8	2	0.843811	2.3702	0.246332	0.584428	molecular_function:WW domain binding	LITAF;TP63;
GO:0051491	8	2	0.843811	2.3702	0.246332	0.584428	biological_process:positive regulation of filopodium assembly	NEURL1;PALM;
GO:0051493	8	2	0.843811	2.3702	0.246332	0.584428	biological_process:regulation of cytoskeleton organization	SLIT1;PLXNB1;
GO:0060349	8	2	0.843811	2.3702	0.246332	0.584428	biological_process:bone morphogenesis	CDX1;MSX1;
GO:0060976	8	2	0.843811	2.3702	0.246332	0.584428	biological_process:coronary vasculature development	NDST1;PLXND1;
GO:0060999	8	2	0.843811	2.3702	0.246332	0.584428	biological_process:positive regulation of dendritic spine development	NEURL1;PALM;
GO:0012505	33	1	3.48072	0.287297	0.251345	0.584428	cellular_component:endomembrane system	PGRMC2;
GO:0010008	35	1	3.69167	0.27088	0.252941	0.584428	cellular_component:endosome membrane	TMEM165;
GO:0019221	35	1	3.69167	0.27088	0.252941	0.584428	biological_process:cytokine-mediated signaling pathway	IFNA3;
GO:0005578	71	11	7.48883	1.46886	0.254628	0.584428	cellular_component:extracellular matrix	WNT2B;OLFML2A;LRG1;IHH;WNT7A;WNT5B;TECTA;MMP28;WNT16;TIMP2;LRRN2;
GO:0000050	2	1	0.210953	4.74039	0.259876	0.584428	biological_process:urea cycle	CEBPA;
GO:0000172	2	1	0.210953	4.74039	0.259876	0.584428	cellular_component:ribonuclease MRP complex	POP5;
GO:0000293	2	1	0.210953	4.74039	0.259876	0.584428	molecular_function:ferric-chelate reductase activity	CYB561;
GO:0000479	2	1	0.210953	4.74039	0.259876	0.584428	biological_process:endonucleolytic cleavage of tricistronic rRNA transcript (SSU-rRNA, 5.8S rRNA, LSU-rRNA)	RCL1;
GO:0000791	2	1	0.210953	4.74039	0.259876	0.584428	cellular_component:euchromatin	DNMT3A;
GO:0000792	2	1	0.210953	4.74039	0.259876	0.584428	cellular_component:heterochromatin	BMI1;
GO:0001505	2	1	0.210953	4.74039	0.259876	0.584428	biological_process:regulation of neurotransmitter levels	LOC427545;
GO:0001588	2	1	0.210953	4.74039	0.259876	0.584428	molecular_function:dopamine neurotransmitter receptor activity, coupled via Gs	DRD5;
GO:0001957	2	1	0.210953	4.74039	0.259876	0.584428	biological_process:intramembranous ossification	FGF18;
GO:0001961	2	1	0.210953	4.74039	0.259876	0.584428	biological_process:positive regulation of cytokine-mediated signaling pathway	CD74;
GO:0002024	2	1	0.210953	4.74039	0.259876	0.584428	biological_process:diet induced thermogenesis	TRPV4;
GO:0002093	2	1	0.210953	4.74039	0.259876	0.584428	biological_process:auditory receptor cell morphogenesis	WDPCP;
GO:0002227	2	1	0.210953	4.74039	0.259876	0.584428	biological_process:innate immune response in mucosa	APOA4;
GO:0002283	2	1	0.210953	4.74039	0.259876	0.584428	biological_process:neutrophil activation involved in immune response	FCER1G;
GO:0002554	2	1	0.210953	4.74039	0.259876	0.584428	biological_process:serotonin secretion by platelet	FCER1G;
GO:0002906	2	1	0.210953	4.74039	0.259876	0.584428	biological_process:negative regulation of mature B cell apoptotic process	CD74;
GO:0003193	2	1	0.210953	4.74039	0.259876	0.584428	biological_process:pulmonary valve formation	GJA5;
GO:0003290	2	1	0.210953	4.74039	0.259876	0.584428	biological_process:atrial septum secundum morphogenesis	GATA4;
GO:0003420	2	1	0.210953	4.74039	0.259876	0.584428	biological_process:regulation of growth plate cartilage chondrocyte proliferation	IHH;
GO:0003836	2	1	0.210953	4.74039	0.259876	0.584428	molecular_function:beta-galactoside (CMP) alpha-2,3-sialyltransferase activity	ST3GAL2;
GO:0003847	2	1	0.210953	4.74039	0.259876	0.584428	molecular_function:1-alkyl-2-acetylglycerophosphocholine esterase activity	PLA2G7;
GO:0003865	2	1	0.210953	4.74039	0.259876	0.584428	molecular_function:3-oxo-5-alpha-steroid 4-dehydrogenase activity	SRD5A3;
GO:0003886	2	1	0.210953	4.74039	0.259876	0.584428	molecular_function:DNA (cytosine-5-)-methyltransferase activity	DNMT3A;
GO:0003896	2	1	0.210953	4.74039	0.259876	0.584428	molecular_function:DNA primase activity	PRIM1;
GO:0004075	2	1	0.210953	4.74039	0.259876	0.584428	molecular_function:biotin carboxylase activity	PCCA;
GO:0004082	2	1	0.210953	4.74039	0.259876	0.584428	molecular_function:bisphosphoglycerate mutase activity	PGAM1;
GO:0004115	2	1	0.210953	4.74039	0.259876	0.584428	molecular_function:3',5'-cyclic-AMP phosphodiesterase activity	PDE7A;
GO:0004305	2	1	0.210953	4.74039	0.259876	0.584428	molecular_function:ethanolamine kinase activity	ETNK2;
GO:0004311	2	1	0.210953	4.74039	0.259876	0.584428	molecular_function:farnesyltranstransferase activity	COX10;
GO:0004370	2	1	0.210953	4.74039	0.259876	0.584428	molecular_function:glycerol kinase activity	GK;
GO:0004392	2	1	0.210953	4.74039	0.259876	0.584428	molecular_function:heme oxygenase (decyclizing) activity	HMOX2;
GO:0004449	2	1	0.210953	4.74039	0.259876	0.584428	molecular_function:isocitrate dehydrogenase (NAD+) activity	IDH3A;
GO:0004526	2	1	0.210953	4.74039	0.259876	0.584428	molecular_function:ribonuclease P activity	POP5;
GO:0004560	2	1	0.210953	4.74039	0.259876	0.584428	molecular_function:alpha-L-fucosidase activity	FUCA1;
GO:0004591	2	1	0.210953	4.74039	0.259876	0.584428	molecular_function:oxoglutarate dehydrogenase (succinyl-transferring) activity	OGDH;
GO:0004619	2	1	0.210953	4.74039	0.259876	0.584428	molecular_function:phosphoglycerate mutase activity	PGAM1;
GO:0004667	2	1	0.210953	4.74039	0.259876	0.584428	molecular_function:prostaglandin-D synthase activity	PTGDS;
GO:0004692	2	1	0.210953	4.74039	0.259876	0.584428	molecular_function:cGMP-dependent protein kinase activity	PRKACA;
GO:0004813	2	1	0.210953	4.74039	0.259876	0.584428	molecular_function:alanine-tRNA ligase activity	AARS;
GO:0004940	2	1	0.210953	4.74039	0.259876	0.584428	molecular_function:beta1-adrenergic receptor activity	ADRB3;
GO:0004949	2	1	0.210953	4.74039	0.259876	0.584428	molecular_function:cannabinoid receptor activity	CNR2;
GO:0005105	2	1	0.210953	4.74039	0.259876	0.584428	molecular_function:type 1 fibroblast growth factor receptor binding	FGF18;
GO:0005111	2	1	0.210953	4.74039	0.259876	0.584428	molecular_function:type 2 fibroblast growth factor receptor binding	FGF18;
GO:0005123	2	1	0.210953	4.74039	0.259876	0.584428	molecular_function:death receptor binding	DAB2IP;
GO:0005127	2	1	0.210953	4.74039	0.259876	0.584428	molecular_function:ciliary neurotrophic factor receptor binding	CNTF;
GO:0005272	2	1	0.210953	4.74039	0.259876	0.584428	molecular_function:sodium channel activity	ASIC4;
GO:0005326	2	1	0.210953	4.74039	0.259876	0.584428	molecular_function:neurotransmitter transporter activity	CPLX3;
GO:0005436	2	1	0.210953	4.74039	0.259876	0.584428	molecular_function:sodium:phosphate symporter activity	SLC34A1;
GO:0005583	2	1	0.210953	4.74039	0.259876	0.584428	cellular_component:fibrillar collagen trimer	COL5A1;
GO:0005642	2	1	0.210953	4.74039	0.259876	0.584428	cellular_component:annulate lamellae	BICD2;
GO:0005916	2	1	0.210953	4.74039	0.259876	0.584428	cellular_component:fascia adherens	DES;
GO:0005944	2	1	0.210953	4.74039	0.259876	0.584428	cellular_component:phosphatidylinositol 3-kinase complex, class IB	PIK3R5;
GO:0006004	2	1	0.210953	4.74039	0.259876	0.584428	biological_process:fucose metabolic process	FUCA1;
GO:0006027	2	1	0.210953	4.74039	0.259876	0.584428	biological_process:glycosaminoglycan catabolic process	SGSH;
GO:0006048	2	1	0.210953	4.74039	0.259876	0.584428	biological_process:UDP-N-acetylglucosamine biosynthetic process	PGM3;
GO:0006072	2	1	0.210953	4.74039	0.259876	0.584428	biological_process:glycerol-3-phosphate metabolic process	GK;
GO:0006172	2	1	0.210953	4.74039	0.259876	0.584428	biological_process:ADP biosynthetic process	AK4;
GO:0006206	2	1	0.210953	4.74039	0.259876	0.584428	biological_process:pyrimidine nucleobase metabolic process	UCK1;
GO:0006272	2	1	0.210953	4.74039	0.259876	0.584428	biological_process:leading strand elongation	POLA1;
GO:0006273	2	1	0.210953	4.74039	0.259876	0.584428	biological_process:lagging strand elongation	POLA1;
GO:0006337	2	1	0.210953	4.74039	0.259876	0.584428	biological_process:nucleosome disassembly	SMARCE1;
GO:0006363	2	1	0.210953	4.74039	0.259876	0.584428	biological_process:termination of RNA polymerase I transcription	POLR2E;
GO:0006399	2	1	0.210953	4.74039	0.259876	0.584428	biological_process:tRNA metabolic process	DTD1;
GO:0006414	2	1	0.210953	4.74039	0.259876	0.584428	biological_process:translational elongation	RPLP2;
GO:0006419	2	1	0.210953	4.74039	0.259876	0.584428	biological_process:alanyl-tRNA aminoacylation	AARS;
GO:0006477	2	1	0.210953	4.74039	0.259876	0.584428	biological_process:protein sulfation	NDST1;
GO:0006478	2	1	0.210953	4.74039	0.259876	0.584428	biological_process:peptidyl-tyrosine sulfation	TPST2;
GO:0006527	2	1	0.210953	4.74039	0.259876	0.584428	biological_process:arginine catabolic process	DDAH1;
GO:0006621	2	1	0.210953	4.74039	0.259876	0.584428	biological_process:protein retention in ER lumen	KDELR3;
GO:0006662	2	1	0.210953	4.74039	0.259876	0.584428	biological_process:glycerol ether metabolic process	TXN2;
GO:0006788	2	1	0.210953	4.74039	0.259876	0.584428	biological_process:heme oxidation	HMOX2;
GO:0006836	2	1	0.210953	4.74039	0.259876	0.584428	biological_process:neurotransmitter transport	CPLX3;
GO:0006941	2	1	0.210953	4.74039	0.259876	0.584428	biological_process:striated muscle contraction	OBSL1;
GO:0007113	2	1	0.210953	4.74039	0.259876	0.584428	biological_process:endomitotic cell cycle	CIB1;
GO:0007217	2	1	0.210953	4.74039	0.259876	0.584428	biological_process:tachykinin receptor signaling pathway	GRK5;
GO:0007228	2	1	0.210953	4.74039	0.259876	0.584428	biological_process:positive regulation of hh target transcription factor activity	IHH;
GO:0007379	2	1	0.210953	4.74039	0.259876	0.584428	biological_process:segment specification	MSGN1;
GO:0007413	2	1	0.210953	4.74039	0.259876	0.584428	biological_process:axonal fasciculation	EPHB2;
GO:0008135	2	1	0.210953	4.74039	0.259876	0.584428	molecular_function:translation factor activity, RNA binding	EIF1;
GO:0008157	2	1	0.210953	4.74039	0.259876	0.584428	molecular_function:protein phosphatase 1 binding	PHACTR4;
GO:0008211	2	1	0.210953	4.74039	0.259876	0.584428	biological_process:glucocorticoid metabolic process	STAR;
GO:0008406	2	1	0.210953	4.74039	0.259876	0.584428	biological_process:gonad development	AMH;
GO:0008422	2	1	0.210953	4.74039	0.259876	0.584428	molecular_function:beta-glucosidase activity	GBA2;
GO:0008476	2	1	0.210953	4.74039	0.259876	0.584428	molecular_function:protein-tyrosine sulfotransferase activity	TPST2;
GO:0008612	2	1	0.210953	4.74039	0.259876	0.584428	biological_process:peptidyl-lysine modification to peptidyl-hypusine	DOHH;
GO:0008643	2	1	0.210953	4.74039	0.259876	0.584428	biological_process:carbohydrate transport	SLC2A8;
GO:0009052	2	1	0.210953	4.74039	0.259876	0.584428	biological_process:pentose-phosphate shunt, non-oxidative branch	RPE;
GO:0009143	2	1	0.210953	4.74039	0.259876	0.584428	biological_process:nucleoside triphosphate catabolic process	ITPA;
GO:0009247	2	1	0.210953	4.74039	0.259876	0.584428	biological_process:glycolipid biosynthetic process	ST3GAL2;
GO:0010038	2	1	0.210953	4.74039	0.259876	0.584428	biological_process:response to metal ion	LOC107055431;
GO:0010288	2	1	0.210953	4.74039	0.259876	0.584428	biological_process:response to lead ion	SLC34A1;
GO:0010324	2	1	0.210953	4.74039	0.259876	0.584428	biological_process:membrane invagination	HGS;
GO:0010484	2	1	0.210953	4.74039	0.259876	0.584428	molecular_function:H3 histone acetyltransferase activity	KAT2A;
GO:0010544	2	1	0.210953	4.74039	0.259876	0.584428	biological_process:negative regulation of platelet activation	PDGFB;
GO:0010587	2	1	0.210953	4.74039	0.259876	0.584428	biological_process:miRNA catabolic process	LIN28A;
GO:0010637	2	1	0.210953	4.74039	0.259876	0.584428	biological_process:negative regulation of mitochondrial fusion	BNIP3;
GO:0010745	2	1	0.210953	4.74039	0.259876	0.584428	biological_process:negative regulation of macrophage derived foam cell differentiation	ABCA5;
GO:0010838	2	1	0.210953	4.74039	0.259876	0.584428	biological_process:positive regulation of keratinocyte proliferation	TP63;
GO:0010917	2	1	0.210953	4.74039	0.259876	0.584428	biological_process:negative regulation of mitochondrial membrane potential	PRELID1;
GO:0010950	2	1	0.210953	4.74039	0.259876	0.584428	biological_process:positive regulation of endopeptidase activity	PRELID1;
GO:0014719	2	1	0.210953	4.74039	0.259876	0.584428	biological_process:skeletal muscle satellite cell activation	WNT7A;
GO:0014807	2	1	0.210953	4.74039	0.259876	0.584428	biological_process:regulation of somitogenesis	CDX1;
GO:0014812	2	1	0.210953	4.74039	0.259876	0.584428	biological_process:muscle cell migration	CXCL12;
GO:0014834	2	1	0.210953	4.74039	0.259876	0.584428	biological_process:skeletal muscle satellite cell maintenance involved in skeletal muscle regeneration	WNT7A;
GO:0014894	2	1	0.210953	4.74039	0.259876	0.584428	biological_process:response to denervation involved in regulation of muscle adaptation	MYOG;
GO:0015267	2	1	0.210953	4.74039	0.259876	0.584428	molecular_function:channel activity	BCL2;
GO:0015321	2	1	0.210953	4.74039	0.259876	0.584428	molecular_function:sodium-dependent phosphate transmembrane transporter activity	SLC34A1;
GO:0015680	2	1	0.210953	4.74039	0.259876	0.584428	biological_process:protein maturation by copper ion transfer	ATOX1;
GO:0016494	2	1	0.210953	4.74039	0.259876	0.584428	molecular_function:C-X-C chemokine receptor activity	CXCR1;
GO:0016531	2	1	0.210953	4.74039	0.259876	0.584428	molecular_function:copper chaperone activity	ATOX1;
GO:0016533	2	1	0.210953	4.74039	0.259876	0.584428	cellular_component:protein kinase 5 complex	CDK5R1;
GO:0016556	2	1	0.210953	4.74039	0.259876	0.584428	biological_process:mRNA modification	A1CF;
GO:0016600	2	1	0.210953	4.74039	0.259876	0.584428	cellular_component:flotillin complex	CDH1;
GO:0016628	2	1	0.210953	4.74039	0.259876	0.584428	molecular_function:oxidoreductase activity, acting on the CH-CH group of donors, NAD or NADP as acceptor	SRD5A3;
GO:0016783	2	1	0.210953	4.74039	0.259876	0.584428	molecular_function:sulfurtransferase activity	URM1;
GO:0016971	2	1	0.210953	4.74039	0.259876	0.584428	molecular_function:flavin-linked sulfhydryl oxidase activity	QSOX1;
GO:0019104	2	1	0.210953	4.74039	0.259876	0.584428	molecular_function:DNA N-glycosylase activity	OGG1;
GO:0019166	2	1	0.210953	4.74039	0.259876	0.584428	molecular_function:trans-2-enoyl-CoA reductase (NADPH) activity	DECR2;
GO:0019210	2	1	0.210953	4.74039	0.259876	0.584428	molecular_function:kinase inhibitor activity	RHOH;
GO:0019348	2	1	0.210953	4.74039	0.259876	0.584428	biological_process:dolichol metabolic process	SRD5A3;
GO:0019538	2	1	0.210953	4.74039	0.259876	0.584428	biological_process:protein metabolic process	BAG2;
GO:0019863	2	1	0.210953	4.74039	0.259876	0.584428	molecular_function:IgE binding	FCER1G;
GO:0019864	2	1	0.210953	4.74039	0.259876	0.584428	molecular_function:IgG binding	FCER1G;
GO:0021502	2	1	0.210953	4.74039	0.259876	0.584428	biological_process:neural fold elevation formation	BMP7;
GO:0021508	2	1	0.210953	4.74039	0.259876	0.584428	biological_process:floor plate formation	SHH;
GO:0021513	2	1	0.210953	4.74039	0.259876	0.584428	biological_process:spinal cord dorsal/ventral patterning	SHH;
GO:0021514	2	1	0.210953	4.74039	0.259876	0.584428	biological_process:ventral spinal cord interneuron differentiation	LMO4;
GO:0021575	2	1	0.210953	4.74039	0.259876	0.584428	biological_process:hindbrain morphogenesis	RARA;
GO:0021695	2	1	0.210953	4.74039	0.259876	0.584428	biological_process:cerebellar cortex development	OGDH;
GO:0021785	2	1	0.210953	4.74039	0.259876	0.584428	biological_process:branchiomotor neuron axon guidance	PLXNA2;
GO:0021860	2	1	0.210953	4.74039	0.259876	0.584428	biological_process:pyramidal neuron development	OGDH;
GO:0021903	2	1	0.210953	4.74039	0.259876	0.584428	biological_process:rostrocaudal neural tube patterning	BMI1;
GO:0022037	2	1	0.210953	4.74039	0.259876	0.584428	biological_process:metencephalon development	KAT2A;
GO:0022824	2	1	0.210953	4.74039	0.259876	0.584428	molecular_function:transmitter-gated ion channel activity	GLRA4;
GO:0023051	2	1	0.210953	4.74039	0.259876	0.584428	biological_process:regulation of signaling	MVP;
GO:0030030	2	1	0.210953	4.74039	0.259876	0.584428	biological_process:cell projection organization	ILK;
GO:0030104	2	1	0.210953	4.74039	0.259876	0.584428	biological_process:water homeostasis	LOC107055431;
GO:0030187	2	1	0.210953	4.74039	0.259876	0.584428	biological_process:melatonin biosynthetic process	AANAT;
GO:0030200	2	1	0.210953	4.74039	0.259876	0.584428	biological_process:heparan sulfate proteoglycan catabolic process	SGSH;
GO:0030510	2	1	0.210953	4.74039	0.259876	0.584428	biological_process:regulation of BMP signaling pathway	SFRP5;
GO:0030522	2	1	0.210953	4.74039	0.259876	0.584428	biological_process:intracellular receptor signaling pathway	NCOA1;
GO:0030576	2	1	0.210953	4.74039	0.259876	0.584428	biological_process:Cajal body organization	FAM118B;
GO:0030620	2	1	0.210953	4.74039	0.259876	0.584428	molecular_function:U2 snRNA binding	PRPF8;
GO:0030857	2	1	0.210953	4.74039	0.259876	0.584428	biological_process:negative regulation of epithelial cell differentiation	CCND1;
GO:0030859	2	1	0.210953	4.74039	0.259876	0.584428	biological_process:polarized epithelial cell differentiation	TP63;
GO:0030913	2	1	0.210953	4.74039	0.259876	0.584428	biological_process:paranodal junction assembly	CNTNAP1;
GO:0030950	2	1	0.210953	4.74039	0.259876	0.584428	biological_process:establishment or maintenance of actin cytoskeleton polarity	MAPKAP1;
GO:0030976	2	1	0.210953	4.74039	0.259876	0.584428	molecular_function:thiamine pyrophosphate binding	OGDH;
GO:0031065	2	1	0.210953	4.74039	0.259876	0.584428	biological_process:positive regulation of histone deacetylation	JDP2;
GO:0031087	2	1	0.210953	4.74039	0.259876	0.584428	biological_process:deadenylation-independent decapping of nuclear-transcribed mRNA	EDC3;
GO:0031247	2	1	0.210953	4.74039	0.259876	0.584428	biological_process:actin rod assembly	PDXP;
GO:0031253	2	1	0.210953	4.74039	0.259876	0.584428	cellular_component:cell projection membrane	MAPRE1;
GO:0031284	2	1	0.210953	4.74039	0.259876	0.584428	biological_process:positive regulation of guanylate cyclase activity	ADORA2B;
GO:0031571	2	1	0.210953	4.74039	0.259876	0.584428	biological_process:mitotic G1 DNA damage checkpoint	CCND1;
GO:0031627	2	1	0.210953	4.74039	0.259876	0.584428	biological_process:telomeric loop formation	DCLRE1B;
GO:0031860	2	1	0.210953	4.74039	0.259876	0.584428	biological_process:telomeric 3' overhang formation	DCLRE1B;
GO:0031871	2	1	0.210953	4.74039	0.259876	0.584428	molecular_function:proteinase activated receptor binding	PDCD6IP;
GO:0031905	2	1	0.210953	4.74039	0.259876	0.584428	cellular_component:early endosome lumen	PDLIM4;
GO:0031995	2	1	0.210953	4.74039	0.259876	0.584428	molecular_function:insulin-like growth factor II binding	IGFBP5;
GO:0032044	2	1	0.210953	4.74039	0.259876	0.584428	cellular_component:DSIF complex	SUPT4H1;
GO:0032410	2	1	0.210953	4.74039	0.259876	0.584428	biological_process:negative regulation of transporter activity	CTTNBP2NL;
GO:0032497	2	1	0.210953	4.74039	0.259876	0.584428	biological_process:detection of lipopolysaccharide	IL1B;
GO:0032765	2	1	0.210953	4.74039	0.259876	0.584428	biological_process:positive regulation of mast cell cytokine production	FCER1G;
GO:0032785	2	1	0.210953	4.74039	0.259876	0.584428	biological_process:negative regulation of DNA-templated transcription, elongation	SUPT4H1;
GO:0032839	2	1	0.210953	4.74039	0.259876	0.584428	cellular_component:dendrite cytoplasm	UHMK1;
GO:0033018	2	1	0.210953	4.74039	0.259876	0.584428	cellular_component:sarcoplasmic reticulum lumen	SRL;
GO:0033026	2	1	0.210953	4.74039	0.259876	0.584428	biological_process:negative regulation of mast cell apoptotic process	FCER1G;
GO:0033058	2	1	0.210953	4.74039	0.259876	0.584428	biological_process:directional locomotion	GRIN2C;
GO:0033089	2	1	0.210953	4.74039	0.259876	0.584428	biological_process:positive regulation of T cell differentiation in thymus	IHH;
GO:0033152	2	1	0.210953	4.74039	0.259876	0.584428	biological_process:immunoglobulin V(D)J recombination	TCF3;
GO:0033153	2	1	0.210953	4.74039	0.259876	0.584428	biological_process:T cell receptor V(D)J recombination	TCF7;
GO:0033158	2	1	0.210953	4.74039	0.259876	0.584428	biological_process:regulation of protein import into nucleus, translocation	OGG1;
GO:0033270	2	1	0.210953	4.74039	0.259876	0.584428	cellular_component:paranode region of axon	CNTNAP1;
GO:0033572	2	1	0.210953	4.74039	0.259876	0.584428	biological_process:transferrin transport	RAB11B;
GO:0033601	2	1	0.210953	4.74039	0.259876	0.584428	biological_process:positive regulation of mammary gland epithelial cell proliferation	CCND1;
GO:0033683	2	1	0.210953	4.74039	0.259876	0.584428	biological_process:nucleotide-excision repair, DNA incision	OGG1;
GO:0034243	2	1	0.210953	4.74039	0.259876	0.584428	biological_process:regulation of transcription elongation from RNA polymerase II promoter	SUPT4H1;
GO:0034351	2	1	0.210953	4.74039	0.259876	0.584428	biological_process:negative regulation of glial cell apoptotic process	PRKCA;
GO:0034987	2	1	0.210953	4.74039	0.259876	0.584428	molecular_function:immunoglobulin receptor binding	CADM1;
GO:0035021	2	1	0.210953	4.74039	0.259876	0.584428	biological_process:negative regulation of Rac protein signal transduction	ARAP3;
GO:0035022	2	1	0.210953	4.74039	0.259876	0.584428	biological_process:positive regulation of Rac protein signal transduction	AUTS2;
GO:0035097	2	1	0.210953	4.74039	0.259876	0.584428	cellular_component:histone methyltransferase complex	NCOA6;
GO:0035253	2	1	0.210953	4.74039	0.259876	0.584428	cellular_component:ciliary rootlet	KIF5C;
GO:0035282	2	1	0.210953	4.74039	0.259876	0.584428	biological_process:segmentation	PAX2;
GO:0035359	2	1	0.210953	4.74039	0.259876	0.584428	biological_process:negative regulation of peroxisome proliferator activated receptor signaling pathway	ASXL1;
GO:0035473	2	1	0.210953	4.74039	0.259876	0.584428	molecular_function:lipase binding	APOA5;
GO:0035517	2	1	0.210953	4.74039	0.259876	0.584428	cellular_component:PR-DUB complex	ASXL1;
GO:0035529	2	1	0.210953	4.74039	0.259876	0.584428	molecular_function:NADH pyrophosphatase activity	ITPA;
GO:0035544	2	1	0.210953	4.74039	0.259876	0.584428	biological_process:negative regulation of SNARE complex assembly	TRIM9;
GO:0035566	2	1	0.210953	4.74039	0.259876	0.584428	biological_process:regulation of metanephros size	PAX2;
GO:0035634	2	1	0.210953	4.74039	0.259876	0.584428	biological_process:response to stilbenoid	APOA4;
GO:0035718	2	1	0.210953	4.74039	0.259876	0.584428	molecular_function:macrophage migration inhibitory factor binding	CD74;
GO:0035751	2	1	0.210953	4.74039	0.259876	0.584428	biological_process:regulation of lysosomal lumen pH	TMEM165;
GO:0035871	2	1	0.210953	4.74039	0.259876	0.584428	biological_process:protein K11-linked deubiquitination	OTUD7B;
GO:0035880	2	1	0.210953	4.74039	0.259876	0.584428	biological_process:embryonic nail plate morphogenesis	MSX1;
GO:0035922	2	1	0.210953	4.74039	0.259876	0.584428	biological_process:foramen ovale closure	GJA5;
GO:0036003	2	1	0.210953	4.74039	0.259876	0.584428	biological_process:positive regulation of transcription from RNA polymerase II promoter in response to stress	KLF2;
GO:0036353	2	1	0.210953	4.74039	0.259876	0.584428	biological_process:histone H2A-K119 monoubiquitination	BMI1;
GO:0036498	2	1	0.210953	4.74039	0.259876	0.584428	biological_process:IRE1-mediated unfolded protein response	SERP1;
GO:0036501	2	1	0.210953	4.74039	0.259876	0.584428	cellular_component:UFD1-NPL4 complex	NPLOC4;
GO:0040015	2	1	0.210953	4.74039	0.259876	0.584428	biological_process:negative regulation of multicellular organism growth	STC2;
GO:0042048	2	1	0.210953	4.74039	0.259876	0.584428	biological_process:olfactory behavior	LMX1A;
GO:0042063	2	1	0.210953	4.74039	0.259876	0.584428	biological_process:gliogenesis	CDK6;
GO:0042088	2	1	0.210953	4.74039	0.259876	0.584428	biological_process:T-helper 1 type immune response	HRAS;
GO:0042288	2	1	0.210953	4.74039	0.259876	0.584428	molecular_function:MHC class I protein binding	CD74;
GO:0042289	2	1	0.210953	4.74039	0.259876	0.584428	molecular_function:MHC class II protein binding	CD74;
GO:0042297	2	1	0.210953	4.74039	0.259876	0.584428	biological_process:vocal learning	FOXP2;
GO:0042328	2	1	0.210953	4.74039	0.259876	0.584428	molecular_function:heparan sulfate N-acetylglucosaminyltransferase activity	NDST1;
GO:0042420	2	1	0.210953	4.74039	0.259876	0.584428	biological_process:dopamine catabolic process	MOXD1;
GO:0042609	2	1	0.210953	4.74039	0.259876	0.584428	molecular_function:CD4 receptor binding	CD74;
GO:0042622	2	1	0.210953	4.74039	0.259876	0.584428	cellular_component:photoreceptor outer segment membrane	RHO;
GO:0042641	2	1	0.210953	4.74039	0.259876	0.584428	cellular_component:actomyosin	PDCD6IP;
GO:0042744	2	1	0.210953	4.74039	0.259876	0.584428	biological_process:hydrogen peroxide catabolic process	APOA4;
GO:0042775	2	1	0.210953	4.74039	0.259876	0.584428	biological_process:mitochondrial ATP synthesis coupled electron transport	NDUFV1;
GO:0042796	2	1	0.210953	4.74039	0.259876	0.584428	biological_process:snRNA transcription by RNA polymerase III	ELL;
GO:0042975	2	1	0.210953	4.74039	0.259876	0.584428	molecular_function:peroxisome proliferator activated receptor binding	ASXL1;
GO:0043097	2	1	0.210953	4.74039	0.259876	0.584428	biological_process:pyrimidine nucleoside salvage	UCK1;
GO:0043114	2	1	0.210953	4.74039	0.259876	0.584428	biological_process:regulation of vascular permeability	ABR;
GO:0043116	2	1	0.210953	4.74039	0.259876	0.584428	biological_process:negative regulation of vascular permeability	RAMP2;
GO:0043184	2	1	0.210953	4.74039	0.259876	0.584428	molecular_function:vascular endothelial growth factor receptor 2 binding	VEGFA;
GO:0043304	2	1	0.210953	4.74039	0.259876	0.584428	biological_process:regulation of mast cell degranulation	FES;
GO:0043366	2	1	0.210953	4.74039	0.259876	0.584428	biological_process:beta selection	ZAP70;
GO:0043405	2	1	0.210953	4.74039	0.259876	0.584428	biological_process:regulation of MAP kinase activity	HGS;
GO:0043456	2	1	0.210953	4.74039	0.259876	0.584428	biological_process:regulation of pentose-phosphate shunt	PGAM1;
GO:0043569	2	1	0.210953	4.74039	0.259876	0.584428	biological_process:negative regulation of insulin-like growth factor receptor signaling pathway	IGFBP5;
GO:0043589	2	1	0.210953	4.74039	0.259876	0.584428	biological_process:skin morphogenesis	TP63;
GO:0044154	2	1	0.210953	4.74039	0.259876	0.584428	biological_process:histone H3-K14 acetylation	KAT2A;
GO:0044237	2	1	0.210953	4.74039	0.259876	0.584428	biological_process:cellular metabolic process	EIF2B2;
GO:0044240	2	1	0.210953	4.74039	0.259876	0.584428	biological_process:lipid catabolic process	APOA4;
GO:0044257	2	1	0.210953	4.74039	0.259876	0.584428	biological_process:cellular protein catabolic process	DAB2IP;
GO:0044300	2	1	0.210953	4.74039	0.259876	0.584428	cellular_component:cerebellar mossy fiber	DAB2IP;
GO:0044342	2	1	0.210953	4.74039	0.259876	0.584428	biological_process:type B pancreatic cell proliferation	IGFBP5;
GO:0045109	2	1	0.210953	4.74039	0.259876	0.584428	biological_process:intermediate filament organization	DES;
GO:0045120	2	1	0.210953	4.74039	0.259876	0.584428	cellular_component:pronucleus	AURKA;
GO:0045187	2	1	0.210953	4.74039	0.259876	0.584428	biological_process:regulation of circadian sleep/wake cycle, sleep	PTGDS;
GO:0045191	2	1	0.210953	4.74039	0.259876	0.584428	biological_process:regulation of isotype switching	APLF;
GO:0045197	2	1	0.210953	4.74039	0.259876	0.584428	biological_process:establishment or maintenance of epithelial cell apical/basal polarity	ILK;
GO:0045252	2	1	0.210953	4.74039	0.259876	0.584428	cellular_component:oxoglutarate dehydrogenase complex	OGDH;
GO:0045294	2	1	0.210953	4.74039	0.259876	0.584428	molecular_function:alpha-catenin binding	JUP;
GO:0045295	2	1	0.210953	4.74039	0.259876	0.584428	molecular_function:gamma-catenin binding	CDH1;
GO:0045581	2	1	0.210953	4.74039	0.259876	0.584428	biological_process:negative regulation of T cell differentiation	CD74;
GO:0045639	2	1	0.210953	4.74039	0.259876	0.584428	biological_process:positive regulation of myeloid cell differentiation	CSF3;
GO:0045653	2	1	0.210953	4.74039	0.259876	0.584428	biological_process:negative regulation of megakaryocyte differentiation	CIB1;
GO:0045686	2	1	0.210953	4.74039	0.259876	0.584428	biological_process:negative regulation of glial cell differentiation	WNT2B;
GO:0045741	2	1	0.210953	4.74039	0.259876	0.584428	biological_process:positive regulation of epidermal growth factor-activated receptor activity	NEURL1;
GO:0045843	2	1	0.210953	4.74039	0.259876	0.584428	biological_process:negative regulation of striated muscle tissue development	HDAC4;
GO:0045926	2	1	0.210953	4.74039	0.259876	0.584428	biological_process:negative regulation of growth	IGFBP5;
GO:0045947	2	1	0.210953	4.74039	0.259876	0.584428	biological_process:negative regulation of translational initiation	EIF4EBP2;
GO:0046033	2	1	0.210953	4.74039	0.259876	0.584428	biological_process:AMP metabolic process	AK4;
GO:0046061	2	1	0.210953	4.74039	0.259876	0.584428	biological_process:dATP catabolic process	SAMHD1;
GO:0046538	2	1	0.210953	4.74039	0.259876	0.584428	molecular_function:2,3-bisphosphoglycerate-dependent phosphoglycerate mutase activity	PGAM1;
GO:0046596	2	1	0.210953	4.74039	0.259876	0.584428	biological_process:regulation of viral entry into host cell	TRIM62;
GO:0046598	2	1	0.210953	4.74039	0.259876	0.584428	biological_process:positive regulation of viral entry into host cell	CD74;
GO:0046602	2	1	0.210953	4.74039	0.259876	0.584428	biological_process:regulation of mitotic centrosome separation	CHEK1;
GO:0046668	2	1	0.210953	4.74039	0.259876	0.584428	biological_process:regulation of retinal cell programmed cell death	CNTF;
GO:0046885	2	1	0.210953	4.74039	0.259876	0.584428	biological_process:regulation of hormone biosynthetic process	STC2;
GO:0046899	2	1	0.210953	4.74039	0.259876	0.584428	molecular_function:nucleoside triphosphate adenylate kinase activity	AK4;
GO:0046960	2	1	0.210953	4.74039	0.259876	0.584428	biological_process:sensitization	DRD5;
GO:0047484	2	1	0.210953	4.74039	0.259876	0.584428	biological_process:regulation of response to osmotic stress	TRPV4;
GO:0047499	2	1	0.210953	4.74039	0.259876	0.584428	molecular_function:calcium-independent phospholipase A2 activity	PLA2G7;
GO:0048407	2	1	0.210953	4.74039	0.259876	0.584428	molecular_function:platelet-derived growth factor binding	PDGFB;
GO:0048671	2	1	0.210953	4.74039	0.259876	0.584428	biological_process:negative regulation of collateral sprouting	PTPRS;
GO:0048702	2	1	0.210953	4.74039	0.259876	0.584428	biological_process:embryonic neurocranium morphogenesis	NDST1;
GO:0048844	2	1	0.210953	4.74039	0.259876	0.584428	biological_process:artery morphogenesis	GJA5;
GO:0048877	2	1	0.210953	4.74039	0.259876	0.584428	biological_process:homeostasis of number of retina cells	SHH;
GO:0050878	2	1	0.210953	4.74039	0.259876	0.584428	biological_process:regulation of body fluid levels	EPHB2;
GO:0050909	2	1	0.210953	4.74039	0.259876	0.584428	biological_process:sensory perception of taste	GNG13;
GO:0050965	2	1	0.210953	4.74039	0.259876	0.584428	biological_process:detection of temperature stimulus involved in sensory perception of pain	PRDM12;
GO:0050998	2	1	0.210953	4.74039	0.259876	0.584428	molecular_function:nitric-oxide synthase binding	CD74;
GO:0051005	2	1	0.210953	4.74039	0.259876	0.584428	biological_process:negative regulation of lipoprotein lipase activity	ANGPTL4;
GO:0051427	2	1	0.210953	4.74039	0.259876	0.584428	molecular_function:hormone receptor binding	NCOA6;
GO:0051434	2	1	0.210953	4.74039	0.259876	0.584428	molecular_function:BH3 domain binding	BCL2;
GO:0051500	2	1	0.210953	4.74039	0.259876	0.584428	molecular_function:D-tyrosyl-tRNA(Tyr) deacylase activity	DTD1;
GO:0051673	2	1	0.210953	4.74039	0.259876	0.584428	biological_process:membrane disruption in other organism	CATH3;
GO:0051702	2	1	0.210953	4.74039	0.259876	0.584428	biological_process:interaction with symbiont	DDB1;
GO:0055123	2	1	0.210953	4.74039	0.259876	0.584428	biological_process:digestive system development	WDPCP;
GO:0060017	2	1	0.210953	4.74039	0.259876	0.584428	biological_process:parathyroid gland development	GCM2;
GO:0060054	2	1	0.210953	4.74039	0.259876	0.584428	biological_process:positive regulation of epithelial cell proliferation involved in wound healing	WNT7A;
GO:0060197	2	1	0.210953	4.74039	0.259876	0.584428	biological_process:cloacal septation	TP63;
GO:0060218	2	1	0.210953	4.74039	0.259876	0.584428	biological_process:hematopoietic stem cell differentiation	CDK6;
GO:0060219	2	1	0.210953	4.74039	0.259876	0.584428	biological_process:camera-type eye photoreceptor cell differentiation	WNT2B;
GO:0060285	2	1	0.210953	4.74039	0.259876	0.584428	biological_process:cilium-dependent cell motility	DNAAF2;
GO:0060296	2	1	0.210953	4.74039	0.259876	0.584428	biological_process:regulation of cilium beat frequency involved in ciliary motility	CFAP20;
GO:0060394	2	1	0.210953	4.74039	0.259876	0.584428	biological_process:negative regulation of pathway-restricted SMAD protein phosphorylation	LDLRAD4;
GO:0060430	2	1	0.210953	4.74039	0.259876	0.584428	biological_process:lung saccule development	ASXL1;
GO:0060445	2	1	0.210953	4.74039	0.259876	0.584428	biological_process:branching involved in salivary gland morphogenesis	BMP7;
GO:0060449	2	1	0.210953	4.74039	0.259876	0.584428	biological_process:bud elongation involved in lung branching	SPRY1;
GO:0060513	2	1	0.210953	4.74039	0.259876	0.584428	biological_process:prostatic bud formation	TP63;
GO:0060536	2	1	0.210953	4.74039	0.259876	0.584428	biological_process:cartilage morphogenesis	MSX1;
GO:0060573	2	1	0.210953	4.74039	0.259876	0.584428	biological_process:cell fate specification involved in pattern specification	SHH;
GO:0060575	2	1	0.210953	4.74039	0.259876	0.584428	biological_process:intestinal epithelial cell differentiation	GATA4;
GO:0060754	2	1	0.210953	4.74039	0.259876	0.584428	biological_process:positive regulation of mast cell chemotaxis	VEGFA;
GO:0060842	2	1	0.210953	4.74039	0.259876	0.584428	biological_process:arterial endothelial cell differentiation	NOTCH1;
GO:0061038	2	1	0.210953	4.74039	0.259876	0.584428	biological_process:uterus morphogenesis	WNT7A;
GO:0061041	2	1	0.210953	4.74039	0.259876	0.584428	biological_process:regulation of wound healing	VIL1;
GO:0061087	2	1	0.210953	4.74039	0.259876	0.584428	biological_process:positive regulation of histone H3-K27 methylation	PHF19;
GO:0061312	2	1	0.210953	4.74039	0.259876	0.584428	biological_process:BMP signaling pathway involved in heart development	MSX1;
GO:0061484	2	1	0.210953	4.74039	0.259876	0.584428	biological_process:hematopoietic stem cell homeostasis	UBAP2L;
GO:0061561	2	1	0.210953	4.74039	0.259876	0.584428	biological_process:trigeminal ganglion formation	SLIT1;
GO:0061762	2	1	0.210953	4.74039	0.259876	0.584428	biological_process:CAMKK-AMPK signaling cascade	CAMKK2;
GO:0070141	2	1	0.210953	4.74039	0.259876	0.584428	biological_process:response to UV-A	CCND1;
GO:0070234	2	1	0.210953	4.74039	0.259876	0.584428	biological_process:positive regulation of T cell apoptotic process	PRELID1;
GO:0070555	2	1	0.210953	4.74039	0.259876	0.584428	biological_process:response to interleukin-1	PRKCA;
GO:0070857	2	1	0.210953	4.74039	0.259876	0.584428	biological_process:regulation of bile acid biosynthetic process	FGFR4;
GO:0071499	2	1	0.210953	4.74039	0.259876	0.584428	biological_process:cellular response to laminar fluid shear stress	KLF2;
GO:0071565	2	1	0.210953	4.74039	0.259876	0.584428	cellular_component:nBAF complex	SMARCE1;
GO:0071639	2	1	0.210953	4.74039	0.259876	0.584428	biological_process:positive regulation of monocyte chemotactic protein-1 production	TRPV4;
GO:0071651	2	1	0.210953	4.74039	0.259876	0.584428	biological_process:positive regulation of chemokine (C-C motif) ligand 5 production	TRPV4;
GO:0071774	2	1	0.210953	4.74039	0.259876	0.584428	biological_process:response to fibroblast growth factor	DNMT3A;
GO:0071870	2	1	0.210953	4.74039	0.259876	0.584428	biological_process:cellular response to catecholamine stimulus	DRD5;
GO:0071987	2	1	0.210953	4.74039	0.259876	0.584428	molecular_function:WD40-repeat domain binding	DDB1;
GO:0072384	2	1	0.210953	4.74039	0.259876	0.584428	biological_process:organelle transport along microtubule	KIF3C;
GO:0086077	2	1	0.210953	4.74039	0.259876	0.584428	molecular_function:gap junction channel activity involved in AV node cell-bundle of His cell electrical coupling	GJA5;
GO:0090050	2	1	0.210953	4.74039	0.259876	0.584428	biological_process:positive regulation of cell migration involved in sprouting angiogenesis	CIB1;
GO:0090129	2	1	0.210953	4.74039	0.259876	0.584428	biological_process:positive regulation of synapse maturation	NEURL1;
GO:0090188	2	1	0.210953	4.74039	0.259876	0.584428	biological_process:negative regulation of pancreatic juice secretion	NR1H3;
GO:0090270	2	1	0.210953	4.74039	0.259876	0.584428	biological_process:regulation of fibroblast growth factor production	WNT2B;
GO:0090271	2	1	0.210953	4.74039	0.259876	0.584428	biological_process:positive regulation of fibroblast growth factor production	WNT2B;
GO:0090330	2	1	0.210953	4.74039	0.259876	0.584428	biological_process:regulation of platelet aggregation	PRKCA;
GO:0090398	2	1	0.210953	4.74039	0.259876	0.584428	biological_process:cellular senescence	HRAS;
GO:0090427	2	1	0.210953	4.74039	0.259876	0.584428	biological_process:activation of meiosis	MSX1;
GO:0090559	2	1	0.210953	4.74039	0.259876	0.584428	biological_process:regulation of membrane permeability	PDCD6IP;
GO:0090611	2	1	0.210953	4.74039	0.259876	0.584428	biological_process:ubiquitin-independent protein catabolic process via the multivesicular body sorting pathway	PDCD6IP;
GO:0097084	2	1	0.210953	4.74039	0.259876	0.584428	biological_process:vascular smooth muscle cell development	RAMP2;
GO:0097440	2	1	0.210953	4.74039	0.259876	0.584428	cellular_component:apical dendrite	NEURL1;
GO:0097512	2	1	0.210953	4.74039	0.259876	0.584428	cellular_component:cardiac myofibril	DES;
GO:0098559	2	1	0.210953	4.74039	0.259876	0.584428	cellular_component:cytoplasmic side of early endosome membrane	LITAF;
GO:0098560	2	1	0.210953	4.74039	0.259876	0.584428	cellular_component:cytoplasmic side of late endosome membrane	LITAF;
GO:0098839	2	1	0.210953	4.74039	0.259876	0.584428	cellular_component:postsynaptic density membrane	GRIN1;
GO:0099044	2	1	0.210953	4.74039	0.259876	0.584428	biological_process:vesicle tethering to endoplasmic reticulum	STARD3;
GO:0099053	2	1	0.210953	4.74039	0.259876	0.584428	cellular_component:activating signal cointegrator 1 complex	ASCC2;
GO:0099061	2	1	0.210953	4.74039	0.259876	0.584428	cellular_component:integral component of postsynaptic density membrane	PTPRS;
GO:1900027	2	1	0.210953	4.74039	0.259876	0.584428	biological_process:regulation of ruffle assembly	WDPCP;
GO:1900106	2	1	0.210953	4.74039	0.259876	0.584428	biological_process:positive regulation of hyaluranon cable assembly	BMP7;
GO:1900220	2	1	0.210953	4.74039	0.259876	0.584428	biological_process:semaphorin-plexin signaling pathway involved in bone trabecula morphogenesis	PLXNB1;
GO:1900825	2	1	0.210953	4.74039	0.259876	0.584428	biological_process:regulation of membrane depolarization during cardiac muscle cell action potential	GJA5;
GO:1901223	2	1	0.210953	4.74039	0.259876	0.584428	biological_process:negative regulation of NIK/NF-kappaB signaling	TSPAN6;
GO:1901857	2	1	0.210953	4.74039	0.259876	0.584428	biological_process:positive regulation of cellular respiration	PRELID1;
GO:1901862	2	1	0.210953	4.74039	0.259876	0.584428	biological_process:negative regulation of muscle tissue development	IGFBP5;
GO:1902254	2	1	0.210953	4.74039	0.259876	0.584428	biological_process:negative regulation of intrinsic apoptotic signaling pathway by p53 class mediator	PTTG1IP;
GO:1902255	2	1	0.210953	4.74039	0.259876	0.584428	biological_process:positive regulation of intrinsic apoptotic signaling pathway by p53 class mediator	MSX1;
GO:1902282	2	1	0.210953	4.74039	0.259876	0.584428	molecular_function:voltage-gated potassium channel activity involved in ventricular cardiac muscle cell action potential repolarization	KCNJ8;
GO:1902306	2	1	0.210953	4.74039	0.259876	0.584428	biological_process:negative regulation of sodium ion transmembrane transport	LOC107055431;
GO:1902724	2	1	0.210953	4.74039	0.259876	0.584428	biological_process:positive regulation of skeletal muscle satellite cell proliferation	SDC4;
GO:1902733	2	1	0.210953	4.74039	0.259876	0.584428	biological_process:regulation of growth plate cartilage chondrocyte differentiation	IHH;
GO:1902742	2	1	0.210953	4.74039	0.259876	0.584428	biological_process:apoptotic process involved in development	CHEK1;
GO:1902766	2	1	0.210953	4.74039	0.259876	0.584428	biological_process:skeletal muscle satellite cell migration	SDC4;
GO:1903042	2	1	0.210953	4.74039	0.259876	0.584428	biological_process:negative regulation of chondrocyte hypertrophy	IHH;
GO:1903251	2	1	0.210953	4.74039	0.259876	0.584428	biological_process:multi-ciliated epithelial cell differentiation	CCNO;
GO:1903364	2	1	0.210953	4.74039	0.259876	0.584428	biological_process:positive regulation of cellular protein catabolic process	PTTG1IP;
GO:1904153	2	1	0.210953	4.74039	0.259876	0.584428	biological_process:negative regulation of retrograde protein transport, ER to cytosol	UBE2G2;
GO:1904211	2	1	0.210953	4.74039	0.259876	0.584428	biological_process:membrane protein proteolysis involved in retrograde protein transport, ER to cytosol	HM13;
GO:1904315	2	1	0.210953	4.74039	0.259876	0.584428	molecular_function:transmitter-gated ion channel activity involved in regulation of postsynaptic membrane potential	GRIN1;
GO:1904322	2	1	0.210953	4.74039	0.259876	0.584428	biological_process:cellular response to forskolin	ADCY3;
GO:1904417	2	1	0.210953	4.74039	0.259876	0.584428	biological_process:positive regulation of xenophagy	LRSAM1;
GO:1904628	2	1	0.210953	4.74039	0.259876	0.584428	biological_process:cellular response to phorbol 13-acetate 12-myristate	CDK6;
GO:1904674	2	1	0.210953	4.74039	0.259876	0.584428	biological_process:positive regulation of somatic stem cell population maintenance	TP63;
GO:1905069	2	1	0.210953	4.74039	0.259876	0.584428	biological_process:allantois development	BMP7;
GO:1990050	2	1	0.210953	4.74039	0.259876	0.584428	molecular_function:phosphatidic acid transporter activity	PRELID1;
GO:1990504	2	1	0.210953	4.74039	0.259876	0.584428	biological_process:dense core granule exocytosis	CADPS;
GO:1990752	2	1	0.210953	4.74039	0.259876	0.584428	cellular_component:microtubule end	KIF18B;
GO:2000020	2	1	0.210953	4.74039	0.259876	0.584428	biological_process:positive regulation of male gonad development	NR5A1;
GO:2000074	2	1	0.210953	4.74039	0.259876	0.584428	biological_process:regulation of type B pancreatic cell development	RHEB;
GO:2000188	2	1	0.210953	4.74039	0.259876	0.584428	biological_process:cholesterol homeostasis	NR1H3;
GO:2000253	2	1	0.210953	4.74039	0.259876	0.584428	biological_process:positive regulation of feeding behavior	CFAP20;
GO:2000255	2	1	0.210953	4.74039	0.259876	0.584428	biological_process:negative regulation of male germ cell proliferation	PTGDS;
GO:2000290	2	1	0.210953	4.74039	0.259876	0.584428	biological_process:regulation of myotome development	SLIT1;
GO:2000546	2	1	0.210953	4.74039	0.259876	0.584428	biological_process:positive regulation of endothelial cell chemotaxis to fibroblast growth factor	FGF18;
GO:2000650	2	1	0.210953	4.74039	0.259876	0.584428	biological_process:negative regulation of sodium ion transmembrane transporter activity	LOC107055431;
GO:2000744	2	1	0.210953	4.74039	0.259876	0.584428	biological_process:positive regulation of anterior head development	SSBP3;
GO:2001055	2	1	0.210953	4.74039	0.259876	0.584428	biological_process:positive regulation of mesenchymal cell apoptotic process	MSX1;
GO:2001135	2	1	0.210953	4.74039	0.259876	0.584428	biological_process:regulation of endocytic recycling	RAB11B;
GO:2001141	2	1	0.210953	4.74039	0.259876	0.584428	biological_process:regulation of RNA biosynthetic process	PAX2;
GO:2001256	2	1	0.210953	4.74039	0.259876	0.584428	biological_process:regulation of store-operated calcium entry	STC2;
GO:0000166	33	6	3.48072	1.72378	0.265653	0.588099	molecular_function:nucleotide binding	POLA1;ITPA;NT5C1A;NT5C3B;ADCY3;APLF;
GO:0043234	110	7	11.6024	0.603323	0.266247	0.588099	cellular_component:protein-containing complex	SMARCE1;DDB1;PRELID1;OGG1;DNAJC19;UBE2D2;SSBP3;
GO:0030968	19	4	2.00405	1.99596	0.27083	0.588099	biological_process:endoplasmic reticulum unfolded protein response	CCND1;SERP1;STC2;ATF6;
GO:0031225	19	4	2.00405	1.99596	0.27083	0.588099	cellular_component:anchored component of membrane	EFNA2;NTM;GFRA2;LSAMP;
GO:0035914	19	4	2.00405	1.99596	0.27083	0.588099	biological_process:skeletal muscle cell differentiation	SMYD1;FOS;HMG20B;MYOG;
GO:0042383	19	4	2.00405	1.99596	0.27083	0.588099	cellular_component:sarcolemma	BVES;CIB1;DES;TMOD1;
GO:0098793	19	4	2.00405	1.99596	0.27083	0.588099	cellular_component:presynapse	PDZD11;CPLX3;CADPS;WNT7A;
GO:0006281	84	5	8.86002	0.564333	0.276027	0.588099	biological_process:DNA repair	CHEK1;FAAP100;DDB1;RAD51C;POLL;
GO:0005794	220	29	23.2048	1.24974	0.277456	0.588099	cellular_component:Golgi apparatus	LOC107055431;SRGN;HRAS;ST3GAL2;BICD2;CD74;ELF3;FGFR4;PAX2;ST3GAL3;MAPRE1;SORL1;GLYCTK;TPST2;CORO7;EXTL3;ZDHHC22;SPRY1;TP63;ST8SIA2;MGAT5B;LITAF;RHO;MAMLD1;UHMK1;MAPKAP1;STC2;CBFA2T3;ST6GALNAC4;
GO:0007283	59	3	6.22311	0.482074	0.278383	0.588099	biological_process:spermatogenesis	CLDN11;PATZ1;PGM3;
GO:0007264	60	3	6.32858	0.47404	0.279726	0.588099	biological_process:small GTPase mediated signal transduction	ARL10;RHOH;ARL11;
GO:0003725	20	4	2.10953	1.89616	0.281112	0.588099	molecular_function:double-stranded RNA binding	PRKRIP1;ELAVL1;MBNL1;OASL;
GO:0004879	20	4	2.10953	1.89616	0.281112	0.588099	molecular_function:nuclear receptor activity	NR1D1;NR5A1;NR2E3;NR1H3;
GO:0004407	9	2	0.949288	2.10684	0.28326	0.588099	molecular_function:histone deacetylase activity	HDAC4;NACC2;
GO:0005671	9	2	0.949288	2.10684	0.28326	0.588099	cellular_component:Ada2/Gcn5/Ada3 transcription activator complex	KAT2A;TADA3;
GO:0006303	9	2	0.949288	2.10684	0.28326	0.588099	biological_process:double-strand break repair via nonhomologous end joining	POLA1;DCLRE1B;
GO:0006813	9	2	0.949288	2.10684	0.28326	0.588099	biological_process:potassium ion transport	KCNJ12;ATP1B4;
GO:0006814	9	2	0.949288	2.10684	0.28326	0.588099	biological_process:sodium ion transport	LOC107055431;ATP1B4;
GO:0007026	9	2	0.949288	2.10684	0.28326	0.588099	biological_process:negative regulation of microtubule depolymerization	CIB1;KATNB1;
GO:0007257	9	2	0.949288	2.10684	0.28326	0.588099	biological_process:activation of JUN kinase activity	ERN1;DAB2IP;
GO:0008307	9	2	0.949288	2.10684	0.28326	0.588099	molecular_function:structural constituent of muscle	TPM3;OBSL1;
GO:0009409	9	2	0.949288	2.10684	0.28326	0.588099	biological_process:response to cold	HSPA2;METRNL;
GO:0010592	9	2	0.949288	2.10684	0.28326	0.588099	biological_process:positive regulation of lamellipodium assembly	RLTPR;AUTS2;
GO:0017017	9	2	0.949288	2.10684	0.28326	0.588099	molecular_function:MAP kinase tyrosine/serine/threonine phosphatase activity	DUSP16;DUSP8;
GO:0017134	9	2	0.949288	2.10684	0.28326	0.588099	molecular_function:fibroblast growth factor binding	FGFR4;FGFR1;
GO:0021915	9	2	0.949288	2.10684	0.28326	0.588099	biological_process:neural tube development	CECR2;PLXNA2;
GO:0030127	9	2	0.949288	2.10684	0.28326	0.588099	cellular_component:COPII vesicle coat	SEC23B;SEC31A;
GO:0030742	9	2	0.949288	2.10684	0.28326	0.588099	molecular_function:GTP-dependent protein binding	RAB5B;MRAS;
GO:0035904	9	2	0.949288	2.10684	0.28326	0.588099	biological_process:aorta development	NDST1;PLXND1;
GO:0042176	9	2	0.949288	2.10684	0.28326	0.588099	biological_process:regulation of protein catabolic process	LOC107055431;PSMD3;
GO:0045664	9	2	0.949288	2.10684	0.28326	0.588099	biological_process:regulation of neuron differentiation	CDON;CASZ1;
GO:0045727	9	2	0.949288	2.10684	0.28326	0.588099	biological_process:positive regulation of translation	RBMS3;SERP1;
GO:0046540	9	2	0.949288	2.10684	0.28326	0.588099	cellular_component:U4/U6 x U5 tri-snRNP complex	PRPF8;PRPF3;
GO:0048791	9	2	0.949288	2.10684	0.28326	0.588099	biological_process:calcium ion-regulated exocytosis of neurotransmitter	SYT8;RIMS3;
GO:0061098	9	2	0.949288	2.10684	0.28326	0.588099	biological_process:positive regulation of protein tyrosine kinase activity	PDGFB;SDC4;
GO:0080025	9	2	0.949288	2.10684	0.28326	0.588099	molecular_function:phosphatidylinositol-3,5-bisphosphate binding	WIPI1;MAPKAP1;
GO:2000352	9	2	0.949288	2.10684	0.28326	0.588099	biological_process:negative regulation of endothelial cell apoptotic process	ANGPTL4;RAMP2;
GO:0043565	224	29	23.6267	1.22742	0.283389	0.588099	molecular_function:sequence-specific DNA binding	FOXA2;HIVEP1;RARA;HOXC13;CXXC5;DLX3;GCM2;EVX1;NR1H3;ETV3;LHX5;ZFHX3;NR1D1;PBX3;PAX3;ALX3;MNR2;VSX1;TP63;GATA4;LHX4;RAX2;PBX1;SAFB2;NR5A1;NR2E3;FOXA1;TCF7;NR6A1;
GO:0008380	36	6	3.79715	1.58013	0.288361	0.588099	biological_process:RNA splicing	THRAP3;SRSF11;RBM38;SNRNP27;MBNL1;KHDRBS1;
GO:0001047	21	4	2.215	1.80587	0.292965	0.588099	molecular_function:core promoter binding	GADD45A;NOTCH1;LOC107053919;MYOG;
GO:0030426	21	4	2.215	1.80587	0.292965	0.588099	cellular_component:growth cone	DBN1;AUTS2;BASP1;CIB1;
GO:0060173	21	4	2.215	1.80587	0.292965	0.588099	biological_process:limb development	WNT2B;PDLIM4;HS6ST1;HS6ST2;
GO:0006351	352	44	37.1277	1.1851	0.300724	0.588099	biological_process:transcription, DNA-templated	IRF4;NFYC;TCF3;MEF2D;FOXP2;RARA;IRF7;HDAC4;ASXL1;SUPT4H1;PAX3;EBF3;BMI1;TFDP1;DNMT3A;TBX22;CCND1;E2F4;NR2E3;NR6A1;ARNT;SREBF1;NFKB2;KHDRBS1;MORF4L1;POLR2E;PAX2;NFIC;GCM2;E2F1;IRF9;TBX3;NFE2L1;ARID5B;CASZ1;NCOA1;HIRA;NR1D1;VSX1;SMAD6;LITAF;CBFA2T3;NR5A1;PRDM12;
GO:0004715	22	4	2.32048	1.72378	0.306206	0.588099	molecular_function:non-membrane spanning protein tyrosine kinase activity	FES;ZAP70;CSK;FYN;
GO:0030496	43	2	4.53549	0.440967	0.316515	0.588099	cellular_component:midbody	SLC2A1;PDXP;
GO:0000307	10	2	1.05476	1.89616	0.320002	0.588099	cellular_component:cyclin-dependent protein kinase holoenzyme complex	CDK6;CCND1;
GO:0001975	10	2	1.05476	1.89616	0.320002	0.588099	biological_process:response to amphetamine	GRIN1;DRD5;
GO:0003407	10	2	1.05476	1.89616	0.320002	0.588099	biological_process:neural retina development	EPHB2;WNT2B;
GO:0004550	10	2	1.05476	1.89616	0.320002	0.588099	molecular_function:nucleoside diphosphate kinase activity	NME4;AK4;
GO:0004702	10	2	1.05476	1.89616	0.320002	0.588099	molecular_function:obsolete signal transducer, downstream of receptor, with serine/threonine kinase activity	TGFBR2;ACVRL1;
GO:0005547	10	2	1.05476	1.89616	0.320002	0.588099	molecular_function:phosphatidylinositol-3,4,5-trisphosphate binding	MAPKAP1;ARAP3;
GO:0005791	10	2	1.05476	1.89616	0.320002	0.588099	cellular_component:rough endoplasmic reticulum	HM13;LIN28A;
GO:0006383	10	2	1.05476	1.89616	0.320002	0.588099	biological_process:transcription by RNA polymerase III	POLR2E;BRF1;
GO:0009060	10	2	1.05476	1.89616	0.320002	0.588099	biological_process:aerobic respiration	COX10;MTFR1;
GO:0010107	10	2	1.05476	1.89616	0.320002	0.588099	biological_process:potassium ion import across plasma membrane	KCNJ8;KCNJ12;
GO:0010811	10	2	1.05476	1.89616	0.320002	0.588099	biological_process:positive regulation of cell-substrate adhesion	EDIL3;COL8A1;
GO:0016779	10	2	1.05476	1.89616	0.320002	0.588099	molecular_function:nucleotidyltransferase activity	OASL;EIF2B3;
GO:0030041	10	2	1.05476	1.89616	0.320002	0.588099	biological_process:actin filament polymerization	ARPC4;VIL1;
GO:0030890	10	2	1.05476	1.89616	0.320002	0.588099	biological_process:positive regulation of B cell proliferation	BMI1;CD74;
GO:0031941	10	2	1.05476	1.89616	0.320002	0.588099	cellular_component:filamentous actin	PDLIM7;PDLIM4;
GO:0032729	10	2	1.05476	1.89616	0.320002	0.588099	biological_process:positive regulation of interferon-gamma production	FAM49B;HRAS;
GO:0033276	10	2	1.05476	1.89616	0.320002	0.588099	cellular_component:transcription factor TFTC complex	KAT2A;TADA3;
GO:0045638	10	2	1.05476	1.89616	0.320002	0.588099	biological_process:negative regulation of myeloid cell differentiation	RBM15;MEIS1;
GO:0045785	10	2	1.05476	1.89616	0.320002	0.588099	biological_process:positive regulation of cell adhesion	PIK3R2;PRKCA;
GO:0045786	10	2	1.05476	1.89616	0.320002	0.588099	biological_process:negative regulation of cell cycle	CDK6;CEBPA;
GO:0000724	46	2	4.85191	0.412208	0.320229	0.588099	biological_process:double-strand break repair via homologous recombination	CHEK1;MORF4L1;
GO:0001934	23	4	2.42596	1.64883	0.32066	0.588099	biological_process:positive regulation of protein phosphorylation	VEGFA;CCND1;RSPO1;CAMKK2;
GO:0050731	23	4	2.42596	1.64883	0.32066	0.588099	biological_process:positive regulation of peptidyl-tyrosine phosphorylation	CSF3;VEGFA;MLST8;CD74;
GO:0072562	23	4	2.42596	1.64883	0.32066	0.588099	cellular_component:blood microparticle	SLC2A1;APOA4;ANGPTL4;APOA5;
GO:0004222	47	2	4.95739	0.403438	0.323538	0.588099	molecular_function:metalloendopeptidase activity	ADAMTSL5;MMP28;
GO:0000447	3	1	0.316429	3.16027	0.330511	0.588099	biological_process:endonucleolytic cleavage in ITS1 to separate SSU-rRNA from 5.8S rRNA and LSU-rRNA from tricistronic rRNA transcript (SSU-rRNA, 5.8S rRNA, LSU-rRNA)	RCL1;
GO:0000466	3	1	0.316429	3.16027	0.330511	0.588099	biological_process:maturation of 5.8S rRNA from tricistronic rRNA transcript (SSU-rRNA, 5.8S rRNA, LSU-rRNA)	PDCD11;
GO:0000480	3	1	0.316429	3.16027	0.330511	0.588099	biological_process:endonucleolytic cleavage in 5'-ETS of tricistronic rRNA transcript (SSU-rRNA, 5.8S rRNA, LSU-rRNA)	RCL1;
GO:0000774	3	1	0.316429	3.16027	0.330511	0.588099	molecular_function:adenyl-nucleotide exchange factor activity	BAG2;
GO:0000780	3	1	0.316429	3.16027	0.330511	0.588099	cellular_component:condensed nuclear chromosome, centromeric region	AURKA;
GO:0001517	3	1	0.316429	3.16027	0.330511	0.588099	molecular_function:N-acetylglucosamine 6-O-sulfotransferase activity	CHST3;
GO:0001675	3	1	0.316429	3.16027	0.330511	0.588099	biological_process:acrosome assembly	ZPBP2;
GO:0001682	3	1	0.316429	3.16027	0.330511	0.588099	biological_process:tRNA 5'-leader removal	POP5;
GO:0001701	3	1	0.316429	3.16027	0.330511	0.588099	biological_process:in utero embryonic development	MBNL1;
GO:0001968	3	1	0.316429	3.16027	0.330511	0.588099	molecular_function:fibronectin binding	IGFBP5;
GO:0001992	3	1	0.316429	3.16027	0.330511	0.588099	biological_process:regulation of systemic arterial blood pressure by vasopressin	DRD5;
GO:0001994	3	1	0.316429	3.16027	0.330511	0.588099	biological_process:norepinephrine-epinephrine vasoconstriction involved in regulation of systemic arterial blood pressure	DRD5;
GO:0002011	3	1	0.316429	3.16027	0.330511	0.588099	biological_process:morphogenesis of an epithelial sheet	WNT2B;
GO:0002043	3	1	0.316429	3.16027	0.330511	0.588099	biological_process:blood vessel endothelial cell proliferation involved in sprouting angiogenesis	BMP4;
GO:0002064	3	1	0.316429	3.16027	0.330511	0.588099	biological_process:epithelial cell development	TP63;
GO:0002087	3	1	0.316429	3.16027	0.330511	0.588099	biological_process:regulation of respiratory gaseous exchange by neurological system process	PBX3;
GO:0002090	3	1	0.316429	3.16027	0.330511	0.588099	biological_process:regulation of receptor internalization	RSPO1;
GO:0002098	3	1	0.316429	3.16027	0.330511	0.588099	biological_process:tRNA wobble uridine modification	URM1;
GO:0002199	3	1	0.316429	3.16027	0.330511	0.588099	cellular_component:zona pellucida receptor complex	ZPBP2;
GO:0002232	3	1	0.316429	3.16027	0.330511	0.588099	biological_process:leukocyte chemotaxis involved in inflammatory response	IL1B;
GO:0002269	3	1	0.316429	3.16027	0.330511	0.588099	biological_process:leukocyte activation involved in inflammatory response	IL1B;
GO:0002606	3	1	0.316429	3.16027	0.330511	0.588099	biological_process:positive regulation of dendritic cell antigen processing and presentation	CD74;
GO:0003014	3	1	0.316429	3.16027	0.330511	0.588099	biological_process:renal system process	PRKRIP1;
GO:0003197	3	1	0.316429	3.16027	0.330511	0.588099	biological_process:endocardial cushion development	GATA4;
GO:0003323	3	1	0.316429	3.16027	0.330511	0.588099	biological_process:type B pancreatic cell development	CDK6;
GO:0003344	3	1	0.316429	3.16027	0.330511	0.588099	biological_process:pericardium morphogenesis	BMP7;
GO:0003691	3	1	0.316429	3.16027	0.330511	0.588099	molecular_function:double-stranded telomeric DNA binding	ZBTB48;
GO:0003708	3	1	0.316429	3.16027	0.330511	0.588099	molecular_function:retinoic acid receptor activity	RARA;
GO:0004060	3	1	0.316429	3.16027	0.330511	0.588099	molecular_function:arylamine N-acetyltransferase activity	AANAT;
GO:0004303	3	1	0.316429	3.16027	0.330511	0.588099	molecular_function:estradiol 17-beta-dehydrogenase activity	HSD17B1;
GO:0004308	3	1	0.316429	3.16027	0.330511	0.588099	molecular_function:exo-alpha-sialidase activity	NEU3;
GO:0004464	3	1	0.316429	3.16027	0.330511	0.588099	molecular_function:leukotriene-C4 synthase activity	LTC4S;
GO:0004844	3	1	0.316429	3.16027	0.330511	0.588099	molecular_function:uracil DNA N-glycosylase activity	CCNO;
GO:0004862	3	1	0.316429	3.16027	0.330511	0.588099	molecular_function:cAMP-dependent protein kinase inhibitor activity	PKIG;
GO:0004967	3	1	0.316429	3.16027	0.330511	0.588099	molecular_function:glucagon receptor activity	GCGR;
GO:0005005	3	1	0.316429	3.16027	0.330511	0.588099	molecular_function:transmembrane-ephrin receptor activity	EPHB2;
GO:0005138	3	1	0.316429	3.16027	0.330511	0.588099	molecular_function:interleukin-6 receptor binding	CNTF;
GO:0005149	3	1	0.316429	3.16027	0.330511	0.588099	molecular_function:interleukin-1 receptor binding	IL1B;
GO:0005222	3	1	0.316429	3.16027	0.330511	0.588099	molecular_function:intracellular cAMP-activated cation channel activity	HCN4;
GO:0005655	3	1	0.316429	3.16027	0.330511	0.588099	cellular_component:nucleolar ribonuclease P complex	POP5;
GO:0005658	3	1	0.316429	3.16027	0.330511	0.588099	cellular_component:alpha DNA polymerase:primase complex	POLA1;
GO:0005787	3	1	0.316429	3.16027	0.330511	0.588099	cellular_component:signal peptidase complex	SPCS2;
GO:0006107	3	1	0.316429	3.16027	0.330511	0.588099	biological_process:oxaloacetate metabolic process	MDH1B;
GO:0006203	3	1	0.316429	3.16027	0.330511	0.588099	biological_process:dGTP catabolic process	SAMHD1;
GO:0006362	3	1	0.316429	3.16027	0.330511	0.588099	biological_process:transcription elongation from RNA polymerase I promoter	POLR2E;
GO:0006685	3	1	0.316429	3.16027	0.330511	0.588099	biological_process:sphingomyelin catabolic process	SMPD1;
GO:0006703	3	1	0.316429	3.16027	0.330511	0.588099	biological_process:estrogen biosynthetic process	HSD17B1;
GO:0006734	3	1	0.316429	3.16027	0.330511	0.588099	biological_process:NADH metabolic process	MDH1B;
GO:0006878	3	1	0.316429	3.16027	0.330511	0.588099	biological_process:cellular copper ion homeostasis	ATOX1;
GO:0006883	3	1	0.316429	3.16027	0.330511	0.588099	biological_process:cellular sodium ion homeostasis	LOC107055431;
GO:0006975	3	1	0.316429	3.16027	0.330511	0.588099	biological_process:DNA damage induced protein phosphorylation	CHEK1;
GO:0006987	3	1	0.316429	3.16027	0.330511	0.588099	biological_process:obsolete activation of signaling protein activity involved in unfolded protein response	ERN1;
GO:0007023	3	1	0.316429	3.16027	0.330511	0.588099	biological_process:post-chaperonin tubulin folding pathway	TBCD;
GO:0007088	3	1	0.316429	3.16027	0.330511	0.588099	biological_process:regulation of mitotic nuclear division	PDXP;
GO:0007100	3	1	0.316429	3.16027	0.330511	0.588099	biological_process:mitotic centrosome separation	AURKA;
GO:0007159	3	1	0.316429	3.16027	0.330511	0.588099	biological_process:leukocyte cell-cell adhesion	APOA4;
GO:0007221	3	1	0.316429	3.16027	0.330511	0.588099	biological_process:positive regulation of transcription of Notch receptor target	RBM15;
GO:0007530	3	1	0.316429	3.16027	0.330511	0.588099	biological_process:sex determination	NR5A1;
GO:0007568	3	1	0.316429	3.16027	0.330511	0.588099	biological_process:aging	PAX2;
GO:0007614	3	1	0.316429	3.16027	0.330511	0.588099	biological_process:short-term memory	MDK;
GO:0008175	3	1	0.316429	3.16027	0.330511	0.588099	molecular_function:tRNA methyltransferase activity	TRDMT1;
GO:0008190	3	1	0.316429	3.16027	0.330511	0.588099	molecular_function:eukaryotic initiation factor 4E binding	EIF4EBP2;
GO:0008228	3	1	0.316429	3.16027	0.330511	0.588099	biological_process:opsonization	CD47;
GO:0008301	3	1	0.316429	3.16027	0.330511	0.588099	molecular_function:DNA binding, bending	CRIP1;
GO:0008349	3	1	0.316429	3.16027	0.330511	0.588099	molecular_function:MAP kinase kinase kinase kinase activity	LOC107055388;
GO:0008366	3	1	0.316429	3.16027	0.330511	0.588099	biological_process:axon ensheathment	CLDN11;
GO:0008374	3	1	0.316429	3.16027	0.330511	0.588099	molecular_function:O-acyltransferase activity	SOAT1;
GO:0008541	3	1	0.316429	3.16027	0.330511	0.588099	cellular_component:proteasome regulatory particle, lid subcomplex	PSMD11;
GO:0008574	3	1	0.316429	3.16027	0.330511	0.588099	molecular_function:ATP-dependent microtubule motor activity, plus-end-directed	KIF5C;
GO:0008597	3	1	0.316429	3.16027	0.330511	0.588099	molecular_function:calcium-dependent protein serine/threonine phosphatase regulator activity	RCAN3;
GO:0008641	3	1	0.316429	3.16027	0.330511	0.588099	molecular_function:ubiquitin-like modifier activating enzyme activity	UBA7;
GO:0009142	3	1	0.316429	3.16027	0.330511	0.588099	biological_process:nucleoside triphosphate biosynthetic process	AK4;
GO:0009395	3	1	0.316429	3.16027	0.330511	0.588099	biological_process:phospholipid catabolic process	PLCG2;
GO:0010243	3	1	0.316429	3.16027	0.330511	0.588099	biological_process:response to organonitrogen compound	HSPA2;
GO:0010463	3	1	0.316429	3.16027	0.330511	0.588099	biological_process:mesenchymal cell proliferation	MSX1;
GO:0010482	3	1	0.316429	3.16027	0.330511	0.588099	biological_process:regulation of epidermal cell division	TP63;
GO:0010543	3	1	0.316429	3.16027	0.330511	0.588099	biological_process:regulation of platelet activation	FCER1G;
GO:0010606	3	1	0.316429	3.16027	0.330511	0.588099	biological_process:positive regulation of cytoplasmic mRNA processing body assembly	CNOT6L;
GO:0010693	3	1	0.316429	3.16027	0.330511	0.588099	biological_process:negative regulation of alkaline phosphatase activity	SMAD6;
GO:0010761	3	1	0.316429	3.16027	0.330511	0.588099	biological_process:fibroblast migration	ILK;
GO:0010863	3	1	0.316429	3.16027	0.330511	0.588099	biological_process:positive regulation of phospholipase C activity	FGFR1;
GO:0010887	3	1	0.316429	3.16027	0.330511	0.588099	biological_process:negative regulation of cholesterol storage	NR1H3;
GO:0010991	3	1	0.316429	3.16027	0.330511	0.588099	biological_process:negative regulation of SMAD protein complex assembly	LDLRAD4;
GO:0014842	3	1	0.316429	3.16027	0.330511	0.588099	biological_process:regulation of skeletal muscle satellite cell proliferation	MYOG;
GO:0014912	3	1	0.316429	3.16027	0.330511	0.588099	biological_process:negative regulation of smooth muscle cell migration	IGFBP5;
GO:0015014	3	1	0.316429	3.16027	0.330511	0.588099	biological_process:heparan sulfate proteoglycan biosynthetic process, polysaccharide chain biosynthetic process	NDST1;
GO:0015016	3	1	0.316429	3.16027	0.330511	0.588099	molecular_function:[heparan sulfate]-glucosamine N-sulfotransferase activity	NDST1;
GO:0015272	3	1	0.316429	3.16027	0.330511	0.588099	molecular_function:ATP-activated inward rectifier potassium channel activity	KCNJ8;
GO:0016242	3	1	0.316429	3.16027	0.330511	0.588099	biological_process:negative regulation of macroautophagy	QSOX1;
GO:0016264	3	1	0.316429	3.16027	0.330511	0.588099	biological_process:gap junction assembly	GJA5;
GO:0016322	3	1	0.316429	3.16027	0.330511	0.588099	biological_process:neuron remodeling	NTN4;
GO:0016338	3	1	0.316429	3.16027	0.330511	0.588099	biological_process:calcium-independent cell-cell adhesion via plasma membrane cell-adhesion molecules	CLDN3;
GO:0016520	3	1	0.316429	3.16027	0.330511	0.588099	molecular_function:growth hormone-releasing hormone receptor activity	GHSR;
GO:0016554	3	1	0.316429	3.16027	0.330511	0.588099	biological_process:cytidine to uridine editing	A1CF;
GO:0016595	3	1	0.316429	3.16027	0.330511	0.588099	molecular_function:glutamate binding	GRIN1;
GO:0016618	3	1	0.316429	3.16027	0.330511	0.588099	molecular_function:hydroxypyruvate reductase activity	GRHPR;
GO:0016627	3	1	0.316429	3.16027	0.330511	0.588099	molecular_function:oxidoreductase activity, acting on the CH-CH group of donors	SRD5A3;
GO:0016758	3	1	0.316429	3.16027	0.330511	0.588099	molecular_function:transferase activity, transferring hexosyl groups	MGAT4B;
GO:0016798	3	1	0.316429	3.16027	0.330511	0.588099	molecular_function:hydrolase activity, acting on glycosyl bonds	SMPD1;
GO:0016934	3	1	0.316429	3.16027	0.330511	0.588099	molecular_function:extracellularly glycine-gated chloride channel activity	GLRA4;
GO:0017070	3	1	0.316429	3.16027	0.330511	0.588099	molecular_function:U6 snRNA binding	PRPF8;
GO:0017075	3	1	0.316429	3.16027	0.330511	0.588099	molecular_function:syntaxin-1 binding	SNPH;
GO:0019430	3	1	0.316429	3.16027	0.330511	0.588099	biological_process:removal of superoxide radicals	APOA4;
GO:0019885	3	1	0.316429	3.16027	0.330511	0.588099	biological_process:antigen processing and presentation of endogenous peptide antigen via MHC class I	TAP1;
GO:0021537	3	1	0.316429	3.16027	0.330511	0.588099	biological_process:telencephalon development	KAT2A;
GO:0021707	3	1	0.316429	3.16027	0.330511	0.588099	biological_process:cerebellar granule cell differentiation	WNT7A;
GO:0021952	3	1	0.316429	3.16027	0.330511	0.588099	biological_process:central nervous system projection neuron axonogenesis	EPHB2;
GO:0022010	3	1	0.316429	3.16027	0.330511	0.588099	biological_process:central nervous system myelination	CNTNAP1;
GO:0030060	3	1	0.316429	3.16027	0.330511	0.588099	molecular_function:L-malate dehydrogenase activity	MDH1B;
GO:0030072	3	1	0.316429	3.16027	0.330511	0.588099	biological_process:peptide hormone secretion	EXOC3L1;
GO:0030099	3	1	0.316429	3.16027	0.330511	0.588099	biological_process:myeloid cell differentiation	NCOA6;
GO:0030144	3	1	0.316429	3.16027	0.330511	0.588099	molecular_function:alpha-1,6-mannosylglycoprotein 6-beta-N-acetylglucosaminyltransferase activity	MGAT5B;
GO:0030203	3	1	0.316429	3.16027	0.330511	0.588099	biological_process:glycosaminoglycan metabolic process	NDST1;
GO:0030206	3	1	0.316429	3.16027	0.330511	0.588099	biological_process:chondroitin sulfate biosynthetic process	CHST3;
GO:0030215	3	1	0.316429	3.16027	0.330511	0.588099	molecular_function:semaphorin receptor binding	SEMA6B;
GO:0030267	3	1	0.316429	3.16027	0.330511	0.588099	molecular_function:glyoxylate reductase (NADP) activity	GRHPR;
GO:0030285	3	1	0.316429	3.16027	0.330511	0.588099	cellular_component:integral component of synaptic vesicle membrane	PTPRS;
GO:0030291	3	1	0.316429	3.16027	0.330511	0.588099	molecular_function:protein serine/threonine kinase inhibitor activity	CIB1;
GO:0030851	3	1	0.316429	3.16027	0.330511	0.588099	biological_process:granulocyte differentiation	CEBPA;
GO:0030949	3	1	0.316429	3.16027	0.330511	0.588099	biological_process:positive regulation of vascular endothelial growth factor receptor signaling pathway	FGF18;
GO:0031013	3	1	0.316429	3.16027	0.330511	0.588099	molecular_function:troponin I binding	RCAN3;
GO:0031224	3	1	0.316429	3.16027	0.330511	0.588099	cellular_component:intrinsic component of membrane	KCNJ12;
GO:0031227	3	1	0.316429	3.16027	0.330511	0.588099	cellular_component:intrinsic component of endoplasmic reticulum membrane	BVES;
GO:0031390	3	1	0.316429	3.16027	0.330511	0.588099	cellular_component:Ctf18 RFC-like complex	CHTF8;
GO:0031465	3	1	0.316429	3.16027	0.330511	0.588099	cellular_component:Cul4B-RING E3 ubiquitin ligase complex	DDB1;
GO:0031915	3	1	0.316429	3.16027	0.330511	0.588099	biological_process:positive regulation of synaptic plasticity	EPHB2;
GO:0032357	3	1	0.316429	3.16027	0.330511	0.588099	molecular_function:oxidized purine DNA binding	OGG1;
GO:0032469	3	1	0.316429	3.16027	0.330511	0.588099	biological_process:endoplasmic reticulum calcium ion homeostasis	TMCO1;
GO:0032481	3	1	0.316429	3.16027	0.330511	0.588099	biological_process:positive regulation of type I interferon production	POLR2E;
GO:0032722	3	1	0.316429	3.16027	0.330511	0.588099	biological_process:positive regulation of chemokine production	ADORA2B;
GO:0032897	3	1	0.316429	3.16027	0.330511	0.588099	biological_process:negative regulation of viral transcription	TRIM62;
GO:0033234	3	1	0.316429	3.16027	0.330511	0.588099	biological_process:negative regulation of protein sumoylation	HMG20B;
GO:0033235	3	1	0.316429	3.16027	0.330511	0.588099	biological_process:positive regulation of protein sumoylation	ARNT;
GO:0033689	3	1	0.316429	3.16027	0.330511	0.588099	biological_process:negative regulation of osteoblast proliferation	PLXNB1;
GO:0034122	3	1	0.316429	3.16027	0.330511	0.588099	biological_process:negative regulation of toll-like receptor signaling pathway	CACTIN;
GO:0034329	3	1	0.316429	3.16027	0.330511	0.588099	biological_process:cell junction assembly	VMP1;
GO:0035050	3	1	0.316429	3.16027	0.330511	0.588099	biological_process:embryonic heart tube development	GJA5;
GO:0035148	3	1	0.316429	3.16027	0.330511	0.588099	biological_process:tube formation	VEGFA;
GO:0035162	3	1	0.316429	3.16027	0.330511	0.588099	biological_process:embryonic hemopoiesis	PBX1;
GO:0035174	3	1	0.316429	3.16027	0.330511	0.588099	molecular_function:histone serine kinase activity	AURKA;
GO:0035195	3	1	0.316429	3.16027	0.330511	0.588099	biological_process:gene silencing by miRNA	MOV10;
GO:0035372	3	1	0.316429	3.16027	0.330511	0.588099	biological_process:protein localization to microtubule	MAPRE1;
GO:0035641	3	1	0.316429	3.16027	0.330511	0.588099	biological_process:locomotory exploration behavior	LSAMP;
GO:0035666	3	1	0.316429	3.16027	0.330511	0.588099	biological_process:TRIF-dependent toll-like receptor signaling pathway	UBE2D2;
GO:0035727	3	1	0.316429	3.16027	0.330511	0.588099	molecular_function:lysophosphatidic acid binding	VIL1;
GO:0035729	3	1	0.316429	3.16027	0.330511	0.588099	biological_process:cellular response to hepatocyte growth factor stimulus	VIL1;
GO:0035773	3	1	0.316429	3.16027	0.330511	0.588099	biological_process:insulin secretion involved in cellular response to glucose stimulus	RAB11B;
GO:0035948	3	1	0.316429	3.16027	0.330511	0.588099	biological_process:positive regulation of gluconeogenesis by positive regulation of transcription from RNA polymerase II promoter	KAT2A;
GO:0035987	3	1	0.316429	3.16027	0.330511	0.588099	biological_process:endodermal cell differentiation	COL8A1;
GO:0036312	3	1	0.316429	3.16027	0.330511	0.588099	molecular_function:phosphatidylinositol 3-kinase regulatory subunit binding	PIK3R2;
GO:0038203	3	1	0.316429	3.16027	0.330511	0.588099	biological_process:TORC2 signaling	MAPKAP1;
GO:0039702	3	1	0.316429	3.16027	0.330511	0.588099	biological_process:viral budding via host ESCRT complex	PDCD6IP;
GO:0040037	3	1	0.316429	3.16027	0.330511	0.588099	biological_process:negative regulation of fibroblast growth factor receptor signaling pathway	SPRY1;
GO:0042167	3	1	0.316429	3.16027	0.330511	0.588099	biological_process:heme catabolic process	HMOX2;
GO:0042347	3	1	0.316429	3.16027	0.330511	0.588099	biological_process:negative regulation of NIK/NF-kappaB signaling	LITAF;
GO:0042567	3	1	0.316429	3.16027	0.330511	0.588099	cellular_component:insulin-like growth factor ternary complex	IGFBP5;
GO:0042753	3	1	0.316429	3.16027	0.330511	0.588099	biological_process:positive regulation of circadian rhythm	THRAP3;
GO:0042974	3	1	0.316429	3.16027	0.330511	0.588099	molecular_function:retinoic acid receptor binding	ASXL1;
GO:0043031	3	1	0.316429	3.16027	0.330511	0.588099	biological_process:negative regulation of macrophage activation	NR1H3;
GO:0043203	3	1	0.316429	3.16027	0.330511	0.588099	cellular_component:axon hillock	AURKA;
GO:0043249	3	1	0.316429	3.16027	0.330511	0.588099	biological_process:erythrocyte maturation	KLF2;
GO:0043278	3	1	0.316429	3.16027	0.330511	0.588099	biological_process:response to morphine	GRIN1;
GO:0043281	3	1	0.316429	3.16027	0.330511	0.588099	biological_process:regulation of cysteine-type endopeptidase activity involved in apoptotic process	TP63;
GO:0043401	3	1	0.316429	3.16027	0.330511	0.588099	biological_process:steroid hormone mediated signaling pathway	BMP7;
GO:0043567	3	1	0.316429	3.16027	0.330511	0.588099	biological_process:regulation of insulin-like growth factor receptor signaling pathway	IGFBP5;
GO:0043568	3	1	0.316429	3.16027	0.330511	0.588099	biological_process:positive regulation of insulin-like growth factor receptor signaling pathway	IGFBP5;
GO:0043576	3	1	0.316429	3.16027	0.330511	0.588099	biological_process:regulation of respiratory gaseous exchange	GRIN1;
GO:0043653	3	1	0.316429	3.16027	0.330511	0.588099	biological_process:mitochondrial fragmentation involved in apoptotic process	BNIP3;
GO:0043931	3	1	0.316429	3.16027	0.330511	0.588099	biological_process:ossification involved in bone maturation	PLXNB1;
GO:0044232	3	1	0.316429	3.16027	0.330511	0.588099	cellular_component:organelle membrane contact site	STARD3;
GO:0044351	3	1	0.316429	3.16027	0.330511	0.588099	biological_process:macropinocytosis	MAPKAPK3;
GO:0044666	3	1	0.316429	3.16027	0.330511	0.588099	cellular_component:MLL3/4 complex	ASH2L;
GO:0044877	3	1	0.316429	3.16027	0.330511	0.588099	molecular_function:protein-containing complex binding	EPHB2;
GO:0045178	3	1	0.316429	3.16027	0.330511	0.588099	cellular_component:basal part of cell	CLDN11;
GO:0045236	3	1	0.316429	3.16027	0.330511	0.588099	molecular_function:CXCR chemokine receptor binding	CXCL12;
GO:0045646	3	1	0.316429	3.16027	0.330511	0.588099	biological_process:regulation of erythrocyte differentiation	CDK6;
GO:0045656	3	1	0.316429	3.16027	0.330511	0.588099	biological_process:negative regulation of monocyte differentiation	CDK6;
GO:0045657	3	1	0.316429	3.16027	0.330511	0.588099	biological_process:positive regulation of monocyte differentiation	CD74;
GO:0045661	3	1	0.316429	3.16027	0.330511	0.588099	biological_process:regulation of myoblast differentiation	SLIT1;
GO:0045671	3	1	0.316429	3.16027	0.330511	0.588099	biological_process:negative regulation of osteoclast differentiation	TOB2;
GO:0045743	3	1	0.316429	3.16027	0.330511	0.588099	biological_process:positive regulation of fibroblast growth factor receptor signaling pathway	WNT2B;
GO:0045778	3	1	0.316429	3.16027	0.330511	0.588099	biological_process:positive regulation of ossification	TOB2;
GO:0045807	3	1	0.316429	3.16027	0.330511	0.588099	biological_process:positive regulation of endocytosis	LOC107055431;
GO:0045823	3	1	0.316429	3.16027	0.330511	0.588099	biological_process:positive regulation of heart contraction	ADRB3;
GO:0046549	3	1	0.316429	3.16027	0.330511	0.588099	biological_process:retinal cone cell development	THY1;
GO:0046726	3	1	0.316429	3.16027	0.330511	0.588099	biological_process:positive regulation by virus of viral protein levels in host cell	DDB1;
GO:0046755	3	1	0.316429	3.16027	0.330511	0.588099	biological_process:viral budding	LRSAM1;
GO:0046923	3	1	0.316429	3.16027	0.330511	0.588099	molecular_function:ER retention sequence binding	KDELR3;
GO:0046974	3	1	0.316429	3.16027	0.330511	0.588099	molecular_function:histone methyltransferase activity (H3-K9 specific)	SETDB2;
GO:0047429	3	1	0.316429	3.16027	0.330511	0.588099	molecular_function:nucleoside-triphosphate diphosphatase activity	ITPA;
GO:0048026	3	1	0.316429	3.16027	0.330511	0.588099	biological_process:positive regulation of mRNA splicing, via spliceosome	THRAP3;
GO:0048096	3	1	0.316429	3.16027	0.330511	0.588099	biological_process:chromatin-mediated maintenance of transcription	CHEK1;
GO:0048227	3	1	0.316429	3.16027	0.330511	0.588099	biological_process:plasma membrane to endosome transport	RAB5B;
GO:0048255	3	1	0.316429	3.16027	0.330511	0.588099	biological_process:mRNA stabilization	THRAP3;
GO:0048485	3	1	0.316429	3.16027	0.330511	0.588099	biological_process:sympathetic nervous system development	TP63;
GO:0048667	3	1	0.316429	3.16027	0.330511	0.588099	biological_process:cell morphogenesis involved in neuron differentiation	TBCD;
GO:0048680	3	1	0.316429	3.16027	0.330511	0.588099	biological_process:positive regulation of axon regeneration	CNTF;
GO:0048714	3	1	0.316429	3.16027	0.330511	0.588099	biological_process:positive regulation of oligodendrocyte differentiation	RHEB;
GO:0048806	3	1	0.316429	3.16027	0.330511	0.588099	biological_process:genitalia development	DNAJC19;
GO:0050771	3	1	0.316429	3.16027	0.330511	0.588099	biological_process:negative regulation of axonogenesis	EPHB2;
GO:0050872	3	1	0.316429	3.16027	0.330511	0.588099	biological_process:white fat cell differentiation	CEBPA;
GO:0050891	3	1	0.316429	3.16027	0.330511	0.588099	biological_process:multicellular organismal water homeostasis	TRPV4;
GO:0051099	3	1	0.316429	3.16027	0.330511	0.588099	biological_process:positive regulation of binding	CLIC2;
GO:0051106	3	1	0.316429	3.16027	0.330511	0.588099	biological_process:positive regulation of DNA ligation	APLF;
GO:0051247	3	1	0.316429	3.16027	0.330511	0.588099	biological_process:positive regulation of protein metabolic process	KLF2;
GO:0051571	3	1	0.316429	3.16027	0.330511	0.588099	biological_process:positive regulation of histone H3-K4 methylation	AUTS2;
GO:0051694	3	1	0.316429	3.16027	0.330511	0.588099	biological_process:pointed-end actin filament capping	TMOD1;
GO:0051963	3	1	0.316429	3.16027	0.330511	0.588099	biological_process:regulation of synapse assembly	GRIN1;
GO:0055001	3	1	0.316429	3.16027	0.330511	0.588099	biological_process:muscle cell development	TRIM54;
GO:0055088	3	1	0.316429	3.16027	0.330511	0.588099	biological_process:lipid homeostasis	CEBPA;
GO:0055091	3	1	0.316429	3.16027	0.330511	0.588099	biological_process:phospholipid homeostasis	CETP;
GO:0060012	3	1	0.316429	3.16027	0.330511	0.588099	biological_process:synaptic transmission, glycinergic	GLRA4;
GO:0060077	3	1	0.316429	3.16027	0.330511	0.588099	cellular_component:inhibitory synapse	IQSEC3;
GO:0060087	3	1	0.316429	3.16027	0.330511	0.588099	biological_process:relaxation of vascular smooth muscle	ADORA2B;
GO:0060134	3	1	0.316429	3.16027	0.330511	0.588099	biological_process:prepulse inhibition	GRIN1;
GO:0060307	3	1	0.316429	3.16027	0.330511	0.588099	biological_process:regulation of ventricular cardiac muscle cell membrane repolarization	GJA5;
GO:0060339	3	1	0.316429	3.16027	0.330511	0.588099	biological_process:negative regulation of type I interferon-mediated signaling pathway	CACTIN;
GO:0060351	3	1	0.316429	3.16027	0.330511	0.588099	biological_process:cartilage development involved in endochondral bone morphogenesis	TRPV4;
GO:0060373	3	1	0.316429	3.16027	0.330511	0.588099	biological_process:regulation of ventricular cardiac muscle cell membrane depolarization	GJA5;
GO:0060391	3	1	0.316429	3.16027	0.330511	0.588099	biological_process:positive regulation of SMAD protein signal transduction	RBPMS;
GO:0060501	3	1	0.316429	3.16027	0.330511	0.588099	biological_process:positive regulation of epithelial cell proliferation involved in lung morphogenesis	FOXP2;
GO:0060509	3	1	0.316429	3.16027	0.330511	0.588099	biological_process:type I pneumocyte differentiation	KLF2;
GO:0060541	3	1	0.316429	3.16027	0.330511	0.588099	biological_process:respiratory system development	WDPCP;
GO:0060900	3	1	0.316429	3.16027	0.330511	0.588099	biological_process:embryonic camera-type eye formation	WNT2B;
GO:0061053	3	1	0.316429	3.16027	0.330511	0.588099	biological_process:somite development	IHH;
GO:0061072	3	1	0.316429	3.16027	0.330511	0.588099	biological_process:iris morphogenesis	WNT2B;
GO:0061157	3	1	0.316429	3.16027	0.330511	0.588099	biological_process:mRNA destabilization	CNOT6L;
GO:0061384	3	1	0.316429	3.16027	0.330511	0.588099	biological_process:heart trabecula morphogenesis	BMP7;
GO:0070064	3	1	0.316429	3.16027	0.330511	0.588099	molecular_function:proline-rich region binding	CCND1;
GO:0070236	3	1	0.316429	3.16027	0.330511	0.588099	biological_process:negative regulation of activation-induced cell death of T cells	TSC22D3;
GO:0070345	3	1	0.316429	3.16027	0.330511	0.588099	biological_process:negative regulation of fat cell proliferation	TFDP1;
GO:0070459	3	1	0.316429	3.16027	0.330511	0.588099	biological_process:prolactin secretion	PRKCA;
GO:0070897	3	1	0.316429	3.16027	0.330511	0.588099	biological_process:transcription preinitiation complex assembly	BRF1;
GO:0071236	3	1	0.316429	3.16027	0.330511	0.588099	biological_process:cellular response to antibiotic	CRIP1;
GO:0071321	3	1	0.316429	3.16027	0.330511	0.588099	biological_process:cellular response to cGMP	HCN4;
GO:0071345	3	1	0.316429	3.16027	0.330511	0.588099	biological_process:cellular response to cytokine stimulus	CSF3;
GO:0071458	3	1	0.316429	3.16027	0.330511	0.588099	cellular_component:integral component of cytoplasmic side of endoplasmic reticulum membrane	HM13;
GO:0071482	3	1	0.316429	3.16027	0.330511	0.588099	biological_process:cellular response to light stimulus	RHO;
GO:0071492	3	1	0.316429	3.16027	0.330511	0.588099	biological_process:cellular response to UV-A	AANAT;
GO:0071556	3	1	0.316429	3.16027	0.330511	0.588099	cellular_component:integral component of lumenal side of endoplasmic reticulum membrane	HM13;
GO:0071564	3	1	0.316429	3.16027	0.330511	0.588099	cellular_component:npBAF complex	SMARCE1;
GO:0071850	3	1	0.316429	3.16027	0.330511	0.588099	biological_process:mitotic cell cycle arrest	GADD45A;
GO:0072179	3	1	0.316429	3.16027	0.330511	0.588099	biological_process:nephric duct formation	PAX2;
GO:0090091	3	1	0.316429	3.16027	0.330511	0.588099	biological_process:positive regulation of extracellular matrix disassembly	RLTPR;
GO:0090200	3	1	0.316429	3.16027	0.330511	0.588099	biological_process:positive regulation of release of cytochrome c from mitochondria	BNIP3;
GO:0097067	3	1	0.316429	3.16027	0.330511	0.588099	biological_process:cellular response to thyroid hormone stimulus	KLF9;
GO:0097345	3	1	0.316429	3.16027	0.330511	0.588099	biological_process:mitochondrial outer membrane permeabilization	BNIP3;
GO:0097371	3	1	0.316429	3.16027	0.330511	0.588099	molecular_function:MDM2/MDM4 family protein binding	TP63;
GO:0097503	3	1	0.316429	3.16027	0.330511	0.588099	biological_process:sialylation	ST6GALNAC2;
GO:0097643	3	1	0.316429	3.16027	0.330511	0.588099	molecular_function:amylin receptor activity	RAMP2;
GO:0097647	3	1	0.316429	3.16027	0.330511	0.588099	biological_process:amylin receptor signaling pathway	RAMP2;
GO:0098519	3	1	0.316429	3.16027	0.330511	0.588099	molecular_function:nucleotide phosphatase activity, acting on free nucleotides	PDXP;
GO:0098574	3	1	0.316429	3.16027	0.330511	0.588099	cellular_component:cytoplasmic side of lysosomal membrane	LITAF;
GO:0098719	3	1	0.316429	3.16027	0.330511	0.588099	biological_process:sodium ion import across plasma membrane	HCN4;
GO:0098743	3	1	0.316429	3.16027	0.330511	0.588099	biological_process:cell aggregation	SLIT1;
GO:0098789	3	1	0.316429	3.16027	0.330511	0.588099	biological_process:pre-mRNA cleavage required for polyadenylation	CSTF2;
GO:0098855	3	1	0.316429	3.16027	0.330511	0.588099	cellular_component:HCN channel complex	HCN4;
GO:0098909	3	1	0.316429	3.16027	0.330511	0.588099	biological_process:regulation of cardiac muscle cell action potential involved in regulation of contraction	HCN4;
GO:0120013	3	1	0.316429	3.16027	0.330511	0.588099	molecular_function:intermembrane lipid transfer activity	GLTP;
GO:1900103	3	1	0.316429	3.16027	0.330511	0.588099	biological_process:positive regulation of endoplasmic reticulum unfolded protein response	ERN1;
GO:1900264	3	1	0.316429	3.16027	0.330511	0.588099	biological_process:positive regulation of DNA-directed DNA polymerase activity	CHTF8;
GO:1900273	3	1	0.316429	3.16027	0.330511	0.588099	biological_process:positive regulation of long-term synaptic potentiation	EPHB2;
GO:1901017	3	1	0.316429	3.16027	0.330511	0.588099	biological_process:negative regulation of potassium ion transmembrane transporter activity	LOC107055431;
GO:1901379	3	1	0.316429	3.16027	0.330511	0.588099	biological_process:regulation of potassium ion transmembrane transport	KCNIP1;
GO:1901612	3	1	0.316429	3.16027	0.330511	0.588099	molecular_function:cardiolipin binding	NME4;
GO:1901863	3	1	0.316429	3.16027	0.330511	0.588099	biological_process:positive regulation of muscle tissue development	CXCL12;
GO:1901990	3	1	0.316429	3.16027	0.330511	0.588099	biological_process:regulation of mitotic cell cycle phase transition	DDB1;
GO:1902036	3	1	0.316429	3.16027	0.330511	0.588099	biological_process:regulation of hematopoietic stem cell differentiation	CDK6;
GO:1902187	3	1	0.316429	3.16027	0.330511	0.588099	biological_process:negative regulation of viral release from host cell	TRIM25;
GO:1902723	3	1	0.316429	3.16027	0.330511	0.588099	biological_process:negative regulation of skeletal muscle satellite cell proliferation	SDC4;
GO:1903361	3	1	0.316429	3.16027	0.330511	0.588099	biological_process:protein localization to basolateral plasma membrane	PDZD11;
GO:1903440	3	1	0.316429	3.16027	0.330511	0.588099	cellular_component:amylin receptor complex	RAMP2;
GO:1904948	3	1	0.316429	3.16027	0.330511	0.588099	biological_process:midbrain dopaminergic neuron differentiation	LMX1A;
GO:1990090	3	1	0.316429	3.16027	0.330511	0.588099	biological_process:cellular response to nerve growth factor stimulus	CIB1;
GO:1990481	3	1	0.316429	3.16027	0.330511	0.588099	biological_process:mRNA pseudouridine synthesis	PUS3;
GO:2000178	3	1	0.316429	3.16027	0.330511	0.588099	biological_process:negative regulation of neural precursor cell proliferation	ILK;
GO:2000271	3	1	0.316429	3.16027	0.330511	0.588099	biological_process:positive regulation of fibroblast apoptotic process	TP63;
GO:2000463	3	1	0.316429	3.16027	0.330511	0.588099	biological_process:positive regulation of excitatory postsynaptic potential	WNT7A;
GO:2000773	3	1	0.316429	3.16027	0.330511	0.588099	biological_process:negative regulation of cellular senescence	CDK6;
GO:2000778	3	1	0.316429	3.16027	0.330511	0.588099	biological_process:positive regulation of interleukin-6 secretion	TRPV4;
GO:2000780	3	1	0.316429	3.16027	0.330511	0.588099	biological_process:negative regulation of double-strand break repair	RNF169;
GO:2000786	3	1	0.316429	3.16027	0.330511	0.588099	biological_process:positive regulation of autophagosome assembly	LRSAM1;
GO:0019899	69	10	7.27787	1.37403	0.335807	0.596382	molecular_function:enzyme binding	CSF3;PCCA;NOTCH1;PRKCA;NCOA6;ARPC4;MLEC;ERN1;STC2;NR5A1;
GO:0000902	24	4	2.53143	1.58013	0.336161	0.596382	biological_process:cell morphogenesis	KLF2;KLHL10;ASXL1;MSX1;
GO:0001725	24	4	2.53143	1.58013	0.336161	0.596382	cellular_component:stress fiber	TPM3;PDLIM4;PDLIM7;CSRP1;
GO:0008013	24	4	2.53143	1.58013	0.336161	0.596382	molecular_function:beta-catenin binding	ASH2L;CDH1;APC2;TCF7;
GO:0032496	24	4	2.53143	1.58013	0.336161	0.596382	biological_process:response to lipopolysaccharide	TNFRSF10B;MAPKAPK3;KCNJ8;ABR;
GO:0048471	145	11	15.2941	0.719233	0.339308	0.601609	cellular_component:perinuclear region of cytoplasm	CDH1;PDLIM4;SEC23B;CIB1;BVES;HCN4;PDLIM7;AANAT;KLHL7;AURKA;STC2;
GO:0000977	70	10	7.38335	1.3544	0.340926	0.604122	molecular_function:RNA polymerase II regulatory region sequence-specific DNA binding	MEF2D;NFKB2;MNT;MSX1;GATA4;NHLH1;TBX22;CDX1;LMX1A;ALX4;
GO:0045892	103	14	10.8641	1.28865	0.345025	0.611025	biological_process:negative regulation of transcription, DNA-templated	HDAC4;BASP1;SMARCE1;ID1;KHDRBS1;BMP7;ELF3;SMYD1;PAX2;FAM129B;RUNX1T1;KCTD1;CBFA2T3;ZNF423;
GO:0008543	25	4	2.63691	1.51693	0.352553	0.616898	biological_process:fibroblast growth factor receptor signaling pathway	FGF18;POLR2E;FGF3;NDST1;
GO:0045766	25	4	2.63691	1.51693	0.352553	0.616898	biological_process:positive regulation of angiogenesis	VEGFA;PRKCA;LRG1;RAMP2;
GO:0070936	25	4	2.63691	1.51693	0.352553	0.616898	biological_process:protein K48-linked ubiquitination	LOC107055431;UBE2H;UBE2G2;UBE2D2;
GO:0000145	11	2	1.16024	1.72378	0.356258	0.616898	cellular_component:exocyst	EXOC6B;EXOC3L1;
GO:0001205	11	2	1.16024	1.72378	0.356258	0.616898	molecular_function:distal enhancer DNA-binding transcription activator activity, RNA polymerase II-specific	CDX1;PBX3;
GO:0006694	11	2	1.16024	1.72378	0.356258	0.616898	biological_process:steroid biosynthetic process	STAR;PBX1;
GO:0006695	11	2	1.16024	1.72378	0.356258	0.616898	biological_process:cholesterol biosynthetic process	APOA4;APOA5;
GO:0006904	11	2	1.16024	1.72378	0.356258	0.616898	biological_process:vesicle docking involved in exocytosis	EXOC6B;STXBP1;
GO:0008234	11	2	1.16024	1.72378	0.356258	0.616898	molecular_function:cysteine-type peptidase activity	CTSK;CTSS;
GO:0009887	11	2	1.16024	1.72378	0.356258	0.616898	biological_process:animal organ morphogenesis	CDX1;PBX1;
GO:0015459	11	2	1.16024	1.72378	0.356258	0.616898	molecular_function:potassium channel regulator activity	LOC107055431;KCNIP1;
GO:0019706	11	2	1.16024	1.72378	0.356258	0.616898	molecular_function:protein-cysteine S-palmitoyltransferase activity	ZDHHC22;ZDHHC16;
GO:0031623	11	2	1.16024	1.72378	0.356258	0.616898	biological_process:receptor internalization	FCER1G;RAMP2;
GO:0032981	11	2	1.16024	1.72378	0.356258	0.616898	biological_process:mitochondrial respiratory chain complex I assembly	NDUFS5;NDUFA5;
GO:0034504	11	2	1.16024	1.72378	0.356258	0.616898	biological_process:protein localization to nucleus	BMP7;MSX1;
GO:0043407	11	2	1.16024	1.72378	0.356258	0.616898	biological_process:negative regulation of MAP kinase activity	BMP7;SPRY1;
GO:0045111	11	2	1.16024	1.72378	0.356258	0.616898	cellular_component:intermediate filament cytoskeleton	CLK3;RLTPR;
GO:0045599	11	2	1.16024	1.72378	0.356258	0.616898	biological_process:negative regulation of fat cell differentiation	ASXL1;JDP2;
GO:0045737	11	2	1.16024	1.72378	0.356258	0.616898	biological_process:positive regulation of cyclin-dependent protein serine/threonine kinase activity	PDGFB;CCND1;
GO:0045740	11	2	1.16024	1.72378	0.356258	0.616898	biological_process:positive regulation of DNA replication	PDGFB;HRAS;
GO:0051879	11	2	1.16024	1.72378	0.356258	0.616898	molecular_function:Hsp90 protein binding	ERN1;USP19;
GO:0004842	76	11	8.01621	1.37222	0.357099	0.616898	molecular_function:ubiquitin-protein transferase activity	TRAF2;LOC107055431;LNX1;RNF43;TRIM9;TRIM62;PPIL2;MARCH8;FBXL14;UBE2H;UBE2D2;
GO:0000922	29	1	3.05882	0.326924	0.358043	0.616898	cellular_component:spindle pole	KATNB1;
GO:0007596	29	1	3.05882	0.326924	0.358043	0.616898	biological_process:blood coagulation	PDGFB;
GO:0043235	30	1	3.16429	0.316026	0.359071	0.616898	cellular_component:receptor complex	HSPA2;
GO:0007030	31	1	3.26977	0.305832	0.361686	0.616898	biological_process:Golgi organization	VMP1;
GO:0050660	31	1	3.26977	0.305832	0.361686	0.616898	molecular_function:flavin adenine dinucleotide binding	LDHD;
GO:0043123	48	7	5.06287	1.38262	0.362638	0.616898	biological_process:positive regulation of I-kappaB kinase/NF-kappaB signaling	CXXC5;TRIM62;LITAF;SLC35B2;TSPAN6;TRIM25;CD74;
GO:0006364	32	1	3.37525	0.296275	0.365784	0.616898	biological_process:rRNA processing	RPS27;
GO:0006888	32	1	3.37525	0.296275	0.365784	0.616898	biological_process:ER to Golgi vesicle-mediated transport	SEC23B;
GO:0016579	32	1	3.37525	0.296275	0.365784	0.616898	biological_process:protein deubiquitination	USP36;
GO:0022625	32	1	3.37525	0.296275	0.365784	0.616898	cellular_component:cytosolic large ribosomal subunit	RPLP2;
GO:0008152	56	3	5.90668	0.5079	0.370583	0.616898	biological_process:metabolic process	L3HYPDH;ARSI;ACSF3;
GO:0007015	29	5	3.05882	1.63462	0.371576	0.616898	biological_process:actin filament organization	TPM3;BCL2;DBN1;OBSL1;TMOD1;
GO:0035264	29	5	3.05882	1.63462	0.371576	0.616898	biological_process:multicellular organism growth	SLC12A5;KLF2;ETNK2;KAT2A;IHH;
GO:0060021	29	5	3.05882	1.63462	0.371576	0.616898	biological_process:roof of mouth development	WDPCP;EPHB2;ALX4;WNT7A;MSX1;
GO:0005102	80	11	8.43811	1.30361	0.372744	0.616898	molecular_function:signaling receptor binding	WNT2B;GRIN1;ZAP70;WNT7A;FES;RARRES2;WNT5B;CSK;MTSS1;DECR2;EPHB2;
GO:0004871	81	11	8.54359	1.28751	0.377859	0.616898	molecular_function:obsolete signal transducer activity	GNG12;SLC35B2;TSPAN6;JUP;RGS6;BCAR1;CXXC5;LITAF;MAPKAPK3;PLCG2;GNG13;
GO:0007050	30	5	3.16429	1.58013	0.378404	0.616898	biological_process:cell cycle arrest	ERN1;CDKN1A;UHMK1;HRAS;RASSF1;
GO:0014069	30	5	3.16429	1.58013	0.378404	0.616898	cellular_component:postsynaptic density	NEURL1;PALM;GRIN2C;CAMK2G;BNIP3;
GO:0019003	31	5	3.26977	1.52916	0.386393	0.616898	molecular_function:GDP binding	RAB5B;RAB11B;HRAS;RHEB;RAP2B;
GO:0070374	55	8	5.8012	1.37902	0.387256	0.616898	biological_process:positive regulation of ERK1 and ERK2 cascade	FGFR4;TRPV4;CIB1;FGF18;HRAS;PDGFB;SEMA7A;CD74;
GO:0007155	87	12	9.17645	1.3077	0.389026	0.616898	biological_process:cell adhesion	THY1;PTK7;CLDN11;FES;ITGB5;JUP;PKP4;NTM;LSAMP;CNTN4;PCDH19;SSPO;
GO:0005764	56	8	5.90668	1.3544	0.393106	0.616898	cellular_component:lysosome	SGSH;ABCA5;PAX2;MARCH8;HGS;MARCH3;PLBD2;CD74;
GO:0000042	4	1	0.421906	2.3702	0.394403	0.616898	biological_process:protein localization to Golgi apparatus	BICD2;
GO:0000243	4	1	0.421906	2.3702	0.394403	0.616898	cellular_component:commitment complex	UHMK1;
GO:0000989	4	1	0.421906	2.3702	0.394403	0.616898	molecular_function:obsolete transcription factor activity, transcription factor binding	TP63;
GO:0001190	4	1	0.421906	2.3702	0.394403	0.616898	molecular_function:obsolete transcriptional activator activity, RNA polymerase II transcription factor binding	FOS;
GO:0001553	4	1	0.421906	2.3702	0.394403	0.616898	biological_process:luteinization	NR5A1;
GO:0001609	4	1	0.421906	2.3702	0.394403	0.616898	molecular_function:G protein-coupled adenosine receptor activity	ADORA2B;
GO:0001656	4	1	0.421906	2.3702	0.394403	0.616898	biological_process:metanephros development	SPRY1;
GO:0001661	4	1	0.421906	2.3702	0.394403	0.616898	biological_process:conditioned taste aversion	GRIN1;
GO:0001708	4	1	0.421906	2.3702	0.394403	0.616898	biological_process:cell fate specification	IHH;
GO:0001786	4	1	0.421906	2.3702	0.394403	0.616898	molecular_function:phosphatidylserine binding	MFGE8;
GO:0001921	4	1	0.421906	2.3702	0.394403	0.616898	biological_process:positive regulation of receptor recycling	BVES;
GO:0001939	4	1	0.421906	2.3702	0.394403	0.616898	cellular_component:female pronucleus	SLC2A1;
GO:0001955	4	1	0.421906	2.3702	0.394403	0.616898	biological_process:blood vessel maturation	VEGFA;
GO:0002089	4	1	0.421906	2.3702	0.394403	0.616898	biological_process:lens morphogenesis in camera-type eye	MEIS1;
GO:0003009	4	1	0.421906	2.3702	0.394403	0.616898	biological_process:skeletal muscle contraction	TNNI2;
GO:0003161	4	1	0.421906	2.3702	0.394403	0.616898	biological_process:cardiac conduction system development	GJA5;
GO:0003198	4	1	0.421906	2.3702	0.394403	0.616898	biological_process:epithelial to mesenchymal transition involved in endocardial cushion formation	MSX1;
GO:0003272	4	1	0.421906	2.3702	0.394403	0.616898	biological_process:endocardial cushion formation	BMP7;
GO:0003680	4	1	0.421906	2.3702	0.394403	0.616898	molecular_function:AT DNA binding	CRIP1;
GO:0003841	4	1	0.421906	2.3702	0.394403	0.616898	molecular_function:1-acylglycerol-3-phosphate O-acyltransferase activity	AGPAT1;
GO:0004017	4	1	0.421906	2.3702	0.394403	0.616898	molecular_function:adenylate kinase activity	AK4;
GO:0004143	4	1	0.421906	2.3702	0.394403	0.616898	molecular_function:diacylglycerol kinase activity	DGKE;
GO:0004520	4	1	0.421906	2.3702	0.394403	0.616898	molecular_function:endodeoxyribonuclease activity	APLF;
GO:0004703	4	1	0.421906	2.3702	0.394403	0.616898	molecular_function:G protein-coupled receptor kinase activity	GRK5;
GO:0004767	4	1	0.421906	2.3702	0.394403	0.616898	molecular_function:sphingomyelin phosphodiesterase activity	SMPD1;
GO:0004874	4	1	0.421906	2.3702	0.394403	0.616898	molecular_function:aryl hydrocarbon receptor activity	ARNT;
GO:0004957	4	1	0.421906	2.3702	0.394403	0.616898	molecular_function:prostaglandin E receptor activity	PTGER2;
GO:0004969	4	1	0.421906	2.3702	0.394403	0.616898	molecular_function:histamine receptor activity	LOC427545;
GO:0004970	4	1	0.421906	2.3702	0.394403	0.616898	molecular_function:ionotropic glutamate receptor activity	GRIN1;
GO:0005452	4	1	0.421906	2.3702	0.394403	0.616898	molecular_function:inorganic anion exchanger activity	SLC4A2;
GO:0005539	4	1	0.421906	2.3702	0.394403	0.616898	molecular_function:glycosaminoglycan binding	TGFBR2;
GO:0005657	4	1	0.421906	2.3702	0.394403	0.616898	cellular_component:replication fork	CHEK1;
GO:0005861	4	1	0.421906	2.3702	0.394403	0.616898	cellular_component:troponin complex	TNNI2;
GO:0005862	4	1	0.421906	2.3702	0.394403	0.616898	cellular_component:muscle thin filament tropomyosin	TPM3;
GO:0005865	4	1	0.421906	2.3702	0.394403	0.616898	cellular_component:striated muscle thin filament	TMOD1;
GO:0005875	4	1	0.421906	2.3702	0.394403	0.616898	cellular_component:microtubule associated complex	MAPT;
GO:0005890	4	1	0.421906	2.3702	0.394403	0.616898	cellular_component:sodium:potassium-exchanging ATPase complex	ATP1B4;
GO:0006108	4	1	0.421906	2.3702	0.394403	0.616898	biological_process:malate metabolic process	MDH1B;
GO:0006259	4	1	0.421906	2.3702	0.394403	0.616898	biological_process:DNA metabolic process	ERI3;
GO:0006646	4	1	0.421906	2.3702	0.394403	0.616898	biological_process:phosphatidylethanolamine biosynthetic process	ETNK2;
GO:0007021	4	1	0.421906	2.3702	0.394403	0.616898	biological_process:tubulin complex assembly	TBCD;
GO:0007191	4	1	0.421906	2.3702	0.394403	0.616898	biological_process:adenylate cyclase-activating dopamine receptor signaling pathway	DRD5;
GO:0007213	4	1	0.421906	2.3702	0.394403	0.616898	biological_process:G protein-coupled acetylcholine receptor signaling pathway	AGRN;
GO:0007548	4	1	0.421906	2.3702	0.394403	0.616898	biological_process:sex differentiation	PBX1;
GO:0007600	4	1	0.421906	2.3702	0.394403	0.616898	biological_process:sensory perception	PNOC;
GO:0008046	4	1	0.421906	2.3702	0.394403	0.616898	molecular_function:axon guidance receptor activity	EPHB2;
GO:0008191	4	1	0.421906	2.3702	0.394403	0.616898	molecular_function:metalloendopeptidase inhibitor activity	TIMP2;
GO:0008409	4	1	0.421906	2.3702	0.394403	0.616898	molecular_function:5'-3' exonuclease activity	DCLRE1B;
GO:0008553	4	1	0.421906	2.3702	0.394403	0.616898	molecular_function:proton-exporting ATPase activity, phosphorylative mechanism	ATP6V0D1;
GO:0008568	4	1	0.421906	2.3702	0.394403	0.616898	molecular_function:microtubule-severing ATPase activity	KATNB1;
GO:0009249	4	1	0.421906	2.3702	0.394403	0.616898	biological_process:protein lipoylation	POP5;
GO:0009312	4	1	0.421906	2.3702	0.394403	0.616898	biological_process:oligosaccharide biosynthetic process	ST3GAL2;
GO:0010759	4	1	0.421906	2.3702	0.394403	0.616898	biological_process:positive regulation of macrophage chemotaxis	TRPV4;
GO:0010760	4	1	0.421906	2.3702	0.394403	0.616898	biological_process:negative regulation of macrophage chemotaxis	MMP28;
GO:0010833	4	1	0.421906	2.3702	0.394403	0.616898	biological_process:telomere maintenance via telomere lengthening	ZBTB48;
GO:0010880	4	1	0.421906	2.3702	0.394403	0.616898	biological_process:regulation of release of sequestered calcium ion into cytosol by sarcoplasmic reticulum	CLIC2;
GO:0015012	4	1	0.421906	2.3702	0.394403	0.616898	biological_process:heparan sulfate proteoglycan biosynthetic process	EXTL3;
GO:0015129	4	1	0.421906	2.3702	0.394403	0.616898	molecular_function:lactate transmembrane transporter activity	SLC16A3;
GO:0016070	4	1	0.421906	2.3702	0.394403	0.616898	biological_process:RNA metabolic process	POLR2E;
GO:0016307	4	1	0.421906	2.3702	0.394403	0.616898	molecular_function:phosphatidylinositol phosphate kinase activity	PIP5K1C;
GO:0016578	4	1	0.421906	2.3702	0.394403	0.616898	biological_process:histone deubiquitination	KAT2A;
GO:0016614	4	1	0.421906	2.3702	0.394403	0.616898	molecular_function:oxidoreductase activity, acting on CH-OH group of donors	LDHD;
GO:0016799	4	1	0.421906	2.3702	0.394403	0.616898	molecular_function:hydrolase activity, hydrolyzing N-glycosyl compounds	NEIL1;
GO:0016805	4	1	0.421906	2.3702	0.394403	0.616898	molecular_function:dipeptidase activity	SCRN2;
GO:0018345	4	1	0.421906	2.3702	0.394403	0.616898	biological_process:protein palmitoylation	ZDHHC22;
GO:0021516	4	1	0.421906	2.3702	0.394403	0.616898	biological_process:dorsal spinal cord development	PBX3;
GO:0021527	4	1	0.421906	2.3702	0.394403	0.616898	biological_process:spinal cord association neuron differentiation	LMO4;
GO:0021846	4	1	0.421906	2.3702	0.394403	0.616898	biological_process:cell proliferation in forebrain	WNT7A;
GO:0022038	4	1	0.421906	2.3702	0.394403	0.616898	biological_process:corpus callosum development	EPHB2;
GO:0022900	4	1	0.421906	2.3702	0.394403	0.616898	biological_process:electron transport chain	CYB561;
GO:0030042	4	1	0.421906	2.3702	0.394403	0.616898	biological_process:actin filament depolymerization	VIL1;
GO:0030111	4	1	0.421906	2.3702	0.394403	0.616898	biological_process:regulation of Wnt signaling pathway	SFRP5;
GO:0030117	4	1	0.421906	2.3702	0.394403	0.616898	cellular_component:membrane coat	AP3S2;
GO:0030239	4	1	0.421906	2.3702	0.394403	0.616898	biological_process:myofibril assembly	TMOD1;
GO:0030259	4	1	0.421906	2.3702	0.394403	0.616898	biological_process:lipid glycosylation	ST3GAL2;
GO:0030321	4	1	0.421906	2.3702	0.394403	0.616898	biological_process:transepithelial chloride transport	P2RY4;
GO:0030449	4	1	0.421906	2.3702	0.394403	0.616898	biological_process:regulation of complement activation	C4;
GO:0030502	4	1	0.421906	2.3702	0.394403	0.616898	biological_process:negative regulation of bone mineralization	SRGN;
GO:0030619	4	1	0.421906	2.3702	0.394403	0.616898	molecular_function:U1 snRNA binding	PRPF8;
GO:0031054	4	1	0.421906	2.3702	0.394403	0.616898	biological_process:pre-miRNA processing	LIN28A;
GO:0031362	4	1	0.421906	2.3702	0.394403	0.616898	cellular_component:anchored component of external side of plasma membrane	THY1;
GO:0031386	4	1	0.421906	2.3702	0.394403	0.616898	molecular_function:protein tag	SUMO3;
GO:0031430	4	1	0.421906	2.3702	0.394403	0.616898	cellular_component:M band	OBSL1;
GO:0031628	4	1	0.421906	2.3702	0.394403	0.616898	molecular_function:opioid receptor binding	PNOC;
GO:0031681	4	1	0.421906	2.3702	0.394403	0.616898	molecular_function:G-protein beta-subunit binding	GNG13;
GO:0031848	4	1	0.421906	2.3702	0.394403	0.616898	biological_process:protection from non-homologous end joining at telomere	DCLRE1B;
GO:0031994	4	1	0.421906	2.3702	0.394403	0.616898	molecular_function:insulin-like growth factor I binding	IGFBP5;
GO:0032233	4	1	0.421906	2.3702	0.394403	0.616898	biological_process:positive regulation of actin filament bundle assembly	VIL1;
GO:0032432	4	1	0.421906	2.3702	0.394403	0.616898	cellular_component:actin filament bundle	VIL1;
GO:0032454	4	1	0.421906	2.3702	0.394403	0.616898	molecular_function:histone demethylase activity (H3-K9 specific)	JMJD1C;
GO:0032486	4	1	0.421906	2.3702	0.394403	0.616898	biological_process:Rap protein signal transduction	RAP2B;
GO:0032786	4	1	0.421906	2.3702	0.394403	0.616898	biological_process:positive regulation of DNA-templated transcription, elongation	SUPT4H1;
GO:0032868	4	1	0.421906	2.3702	0.394403	0.616898	biological_process:response to insulin	TRPV4;
GO:0033169	4	1	0.421906	2.3702	0.394403	0.616898	biological_process:histone H3-K9 demethylation	JMJD1C;
GO:0033256	4	1	0.421906	2.3702	0.394403	0.616898	cellular_component:I-kappaB/NF-kappaB complex	NFKB2;
GO:0034098	4	1	0.421906	2.3702	0.394403	0.616898	cellular_component:VCP-NPL4-UFD1 AAA ATPase complex	NPLOC4;
GO:0035312	4	1	0.421906	2.3702	0.394403	0.616898	molecular_function:5'-3' exodeoxyribonuclease activity	DCLRE1B;
GO:0035371	4	1	0.421906	2.3702	0.394403	0.616898	cellular_component:microtubule plus-end	MAPRE1;
GO:0035518	4	1	0.421906	2.3702	0.394403	0.616898	biological_process:histone H2A monoubiquitination	DDB1;
GO:0035522	4	1	0.421906	2.3702	0.394403	0.616898	biological_process:monoubiquitinated histone H2A deubiquitination	ASXL1;
GO:0035988	4	1	0.421906	2.3702	0.394403	0.616898	biological_process:chondrocyte proliferation	IHH;
GO:0036010	4	1	0.421906	2.3702	0.394403	0.616898	biological_process:protein localization to endosome	MICALL1;
GO:0036295	4	1	0.421906	2.3702	0.394403	0.616898	biological_process:cellular response to increased oxygen levels	ATP6V0D1;
GO:0036342	4	1	0.421906	2.3702	0.394403	0.616898	biological_process:post-anal tail morphogenesis	TP63;
GO:0042246	4	1	0.421906	2.3702	0.394403	0.616898	biological_process:tissue regeneration	APOA5;
GO:0042445	4	1	0.421906	2.3702	0.394403	0.616898	biological_process:hormone metabolic process	NR5A1;
GO:0042693	4	1	0.421906	2.3702	0.394403	0.616898	biological_process:muscle cell fate commitment	MYOG;
GO:0042800	4	1	0.421906	2.3702	0.394403	0.616898	molecular_function:histone methyltransferase activity (H3-K4 specific)	ASH2L;
GO:0043034	4	1	0.421906	2.3702	0.394403	0.616898	cellular_component:costamere	TMOD1;
GO:0043086	4	1	0.421906	2.3702	0.394403	0.616898	biological_process:negative regulation of catalytic activity	TIMP2;
GO:0043198	4	1	0.421906	2.3702	0.394403	0.616898	cellular_component:dendritic shaft	SLC12A5;
GO:0043236	4	1	0.421906	2.3702	0.394403	0.616898	molecular_function:laminin binding	AGRN;
GO:0043276	4	1	0.421906	2.3702	0.394403	0.616898	biological_process:anoikis	TFDP1;
GO:0043296	4	1	0.421906	2.3702	0.394403	0.616898	cellular_component:apical junction complex	CDH1;
GO:0043539	4	1	0.421906	2.3702	0.394403	0.616898	molecular_function:protein serine/threonine kinase activator activity	MLST8;
GO:0043551	4	1	0.421906	2.3702	0.394403	0.616898	biological_process:regulation of phosphatidylinositol 3-kinase activity	PIK3R2;
GO:0044291	4	1	0.421906	2.3702	0.394403	0.616898	cellular_component:cell-cell contact zone	RAP2B;
GO:0044389	4	1	0.421906	2.3702	0.394403	0.616898	molecular_function:ubiquitin-like protein ligase binding	HGS;
GO:0045010	4	1	0.421906	2.3702	0.394403	0.616898	biological_process:actin nucleation	VIL1;
GO:0045056	4	1	0.421906	2.3702	0.394403	0.616898	biological_process:transcytosis	RAB11B;
GO:0045333	4	1	0.421906	2.3702	0.394403	0.616898	biological_process:cellular respiration	COX10;
GO:0045580	4	1	0.421906	2.3702	0.394403	0.616898	biological_process:regulation of T cell differentiation	PRELID1;
GO:0045582	4	1	0.421906	2.3702	0.394403	0.616898	biological_process:positive regulation of T cell differentiation	CD74;
GO:0045617	4	1	0.421906	2.3702	0.394403	0.616898	biological_process:negative regulation of keratinocyte differentiation	TP63;
GO:0045806	4	1	0.421906	2.3702	0.394403	0.616898	biological_process:negative regulation of endocytosis	LRSAM1;
GO:0045815	4	1	0.421906	2.3702	0.394403	0.616898	biological_process:positive regulation of gene expression, epigenetic	POLR2E;
GO:0045861	4	1	0.421906	2.3702	0.394403	0.616898	biological_process:negative regulation of proteolysis	NR1H3;
GO:0046626	4	1	0.421906	2.3702	0.394403	0.616898	biological_process:regulation of insulin receptor signaling pathway	SIK1;
GO:0046641	4	1	0.421906	2.3702	0.394403	0.616898	biological_process:positive regulation of alpha-beta T cell proliferation	ZAP70;
GO:0046825	4	1	0.421906	2.3702	0.394403	0.616898	biological_process:regulation of protein export from nucleus	UHMK1;
GO:0046928	4	1	0.421906	2.3702	0.394403	0.616898	biological_process:regulation of neurotransmitter secretion	CPLX3;
GO:0048539	4	1	0.421906	2.3702	0.394403	0.616898	biological_process:bone marrow development	ASXL1;
GO:0048598	4	1	0.421906	2.3702	0.394403	0.616898	biological_process:embryonic morphogenesis	CDON;
GO:0048762	4	1	0.421906	2.3702	0.394403	0.616898	biological_process:mesenchymal cell differentiation	BMP7;
GO:0051010	4	1	0.421906	2.3702	0.394403	0.616898	molecular_function:microtubule plus-end binding	MAPRE1;
GO:0051045	4	1	0.421906	2.3702	0.394403	0.616898	biological_process:negative regulation of membrane protein ectodomain proteolysis	TIMP2;
GO:0051085	4	1	0.421906	2.3702	0.394403	0.616898	biological_process:chaperone cofactor-dependent protein refolding	CD74;
GO:0051146	4	1	0.421906	2.3702	0.394403	0.616898	biological_process:striated muscle cell differentiation	IGFBP5;
GO:0051387	4	1	0.421906	2.3702	0.394403	0.616898	biological_process:negative regulation of neurotrophin TRK receptor signaling pathway	SPRY1;
GO:0051639	4	1	0.421906	2.3702	0.394403	0.616898	biological_process:actin filament network formation	RLTPR;
GO:0060059	4	1	0.421906	2.3702	0.394403	0.616898	biological_process:embryonic retina morphogenesis in camera-type eye	SHH;
GO:0060174	4	1	0.421906	2.3702	0.394403	0.616898	biological_process:limb bud formation	PLXNA2;
GO:0060216	4	1	0.421906	2.3702	0.394403	0.616898	biological_process:definitive hemopoiesis	MEIS1;
GO:0060272	4	1	0.421906	2.3702	0.394403	0.616898	biological_process:embryonic skeletal joint morphogenesis	BMP7;
GO:0060306	4	1	0.421906	2.3702	0.394403	0.616898	biological_process:regulation of membrane repolarization	LOC107055431;
GO:0060315	4	1	0.421906	2.3702	0.394403	0.616898	biological_process:negative regulation of ryanodine-sensitive calcium-release channel activity	CLIC2;
GO:0061303	4	1	0.421906	2.3702	0.394403	0.616898	biological_process:cornea development in camera-type eye	WNT2B;
GO:0061564	4	1	0.421906	2.3702	0.394403	0.616898	biological_process:axon development	SPRY3;
GO:0070330	4	1	0.421906	2.3702	0.394403	0.616898	molecular_function:aromatase activity	CYP1A1;
GO:0070410	4	1	0.421906	2.3702	0.394403	0.616898	molecular_function:co-SMAD binding	GATA4;
GO:0070475	4	1	0.421906	2.3702	0.394403	0.616898	biological_process:rRNA base methylation	METTL15;
GO:0070528	4	1	0.421906	2.3702	0.394403	0.616898	biological_process:protein kinase C signaling	PDGFB;
GO:0070536	4	1	0.421906	2.3702	0.394403	0.616898	biological_process:protein K63-linked deubiquitination	OTUD7B;
GO:0070884	4	1	0.421906	2.3702	0.394403	0.616898	biological_process:regulation of calcineurin-NFAT signaling cascade	RCAN3;
GO:0071318	4	1	0.421906	2.3702	0.394403	0.616898	biological_process:cellular response to ATP	PDXP;
GO:0071404	4	1	0.421906	2.3702	0.394403	0.616898	biological_process:cellular response to low-density lipoprotein particle stimulus	FCER1G;
GO:0072089	4	1	0.421906	2.3702	0.394403	0.616898	biological_process:stem cell proliferation	RNF43;
GO:0086002	4	1	0.421906	2.3702	0.394403	0.616898	biological_process:cardiac muscle cell action potential involved in contraction	SCN2B;
GO:0090026	4	1	0.421906	2.3702	0.394403	0.616898	biological_process:positive regulation of monocyte chemotaxis	PLA2G7;
GO:0090043	4	1	0.421906	2.3702	0.394403	0.616898	biological_process:regulation of tubulin deacetylation	TADA3;
GO:0090110	4	1	0.421906	2.3702	0.394403	0.616898	biological_process:cargo loading into COPII-coated vesicle	SEC23B;
GO:0090150	4	1	0.421906	2.3702	0.394403	0.616898	biological_process:establishment of protein localization to membrane	RAB11B;
GO:0090201	4	1	0.421906	2.3702	0.394403	0.616898	biological_process:negative regulation of release of cytochrome c from mitochondria	PRELID1;
GO:0090280	4	1	0.421906	2.3702	0.394403	0.616898	biological_process:positive regulation of calcium ion import	PDGFB;
GO:0090303	4	1	0.421906	2.3702	0.394403	0.616898	biological_process:positive regulation of wound healing	HRAS;
GO:0090543	4	1	0.421906	2.3702	0.394403	0.616898	cellular_component:Flemming body	PDCD6IP;
GO:0097027	4	1	0.421906	2.3702	0.394403	0.616898	molecular_function:ubiquitin-protein transferase activator activity	BMI1;
GO:0097264	4	1	0.421906	2.3702	0.394403	0.616898	biological_process:self proteolysis	SHH;
GO:0097320	4	1	0.421906	2.3702	0.394403	0.616898	biological_process:plasma membrane tubulation	MICALL1;
GO:0097746	4	1	0.421906	2.3702	0.394403	0.616898	biological_process:regulation of blood vessel diameter	GJA5;
GO:1900006	4	1	0.421906	2.3702	0.394403	0.616898	biological_process:positive regulation of dendrite development	BMP7;
GO:1901016	4	1	0.421906	2.3702	0.394403	0.616898	biological_process:regulation of potassium ion transmembrane transporter activity	LOC107055431;
GO:1901799	4	1	0.421906	2.3702	0.394403	0.616898	biological_process:negative regulation of proteasomal protein catabolic process	USP19;
GO:1902188	4	1	0.421906	2.3702	0.394403	0.616898	biological_process:positive regulation of viral release from host cell	DDB1;
GO:1902894	4	1	0.421906	2.3702	0.394403	0.616898	biological_process:negative regulation of pri-miRNA transcription by RNA polymerase II	PDGFB;
GO:1904264	4	1	0.421906	2.3702	0.394403	0.616898	molecular_function:ubiquitin protein ligase activity	TRIM25;
GO:1990316	4	1	0.421906	2.3702	0.394403	0.616898	cellular_component:Atg1/ULK1 kinase complex	ATG13;
GO:2000009	4	1	0.421906	2.3702	0.394403	0.616898	biological_process:negative regulation of protein localization to cell surface	LOC107055431;
GO:2000678	4	1	0.421906	2.3702	0.394403	0.616898	biological_process:negative regulation of transcription regulatory region DNA binding	MSX1;
GO:2001214	4	1	0.421906	2.3702	0.394403	0.616898	biological_process:positive regulation of vasculogenesis	RAMP2;
GO:0007420	32	5	3.37525	1.48137	0.395439	0.618196	biological_process:brain development	TGFBR2;BMI1;PCDH19;ABR;EPHB2;
GO:0007018	33	5	3.48072	1.43648	0.405439	0.632845	biological_process:microtubule-based movement	KIF5C;LOC107052855;KIF1A;KIF18B;KIF3C;
GO:0042593	33	5	3.48072	1.43648	0.405439	0.632845	biological_process:glucose homeostasis	TRPV4;NCOA5;CEBPA;GCGR;IGFBP5;
GO:0003735	99	7	10.4422	0.670359	0.405443	0.632845	molecular_function:structural constituent of ribosome	RPS26;MRPL2;MRPL28;MRPL24;MRPS21;RPLP2;RPS27;
GO:0005125	58	8	6.11763	1.3077	0.406635	0.634376	molecular_function:cytokine activity	CSF3;CNTF;BMP4;LITAF;WNT7A;IL1B;IFNA3;BMP7;
GO:0007165	184	23	19.4077	1.1851	0.407401	0.635241	biological_process:signal transduction	OPHN1;HIVEP1;ARHGAP26;CDC42SE1;HRAS;CDK6;RHEB;ADCY3;SRGAP3;DIRAS1;MRAS;ARAP3;TNFRSF21;ARHGAP40;PDE7A;LRRC40;TNFRSF10B;PDE6B;RASD1;RAP2B;ARHGAP39;ANK3;PDE4B;
GO:0007229	34	5	3.5862	1.39423	0.416293	0.648768	biological_process:integrin-mediated signaling pathway	THY1;ILK;ITGB5;FCER1G;SEMA7A;
GO:0001707	16	3	1.68762	1.77765	0.418741	0.649547	biological_process:mesoderm formation	MSGN1;MESP2;BMP7;
GO:0005881	16	3	1.68762	1.77765	0.418741	0.649547	cellular_component:cytoplasmic microtubule	SERP1;MAPRE1;ENKD1;
GO:0006461	16	3	1.68762	1.77765	0.418741	0.649547	biological_process:protein-containing complex assembly	SLC2A1;SSBP3;LLGL1;
GO:0016459	16	3	1.68762	1.77765	0.418741	0.649547	cellular_component:myosin complex	MYL4;MYO9A;MYH7B;
GO:0016874	16	3	1.68762	1.77765	0.418741	0.649547	molecular_function:ligase activity	RNF220;NEURL1B;TRIM8;
GO:0017053	16	3	1.68762	1.77765	0.418741	0.649547	cellular_component:transcriptional repressor complex	CCND1;CORO2A;SMARCE1;
GO:0030334	16	3	1.68762	1.77765	0.418741	0.649547	biological_process:regulation of cell migration	PLXNA2;LMO4;PLXND1;
GO:0038083	16	3	1.68762	1.77765	0.418741	0.649547	biological_process:peptidyl-tyrosine autophosphorylation	CSK;FES;ZAP70;
GO:0042391	16	3	1.68762	1.77765	0.418741	0.649547	biological_process:regulation of membrane potential	LOC107055431;RIMS3;HCN4;
GO:0005856	64	9	6.75049	1.33324	0.42162	0.652518	cellular_component:cytoskeleton	LRRC10;PTPN3;TNS1;CNN2;FES;ARHGAP26;CDC42SE1;ARHGAP39;ACTG1;
GO:0016604	64	9	6.75049	1.33324	0.42162	0.652518	cellular_component:nuclear body	ARNT;HIVEP1;KIF18B;BMI1;GATA4;HMG20B;MAMLD1;TRIM25;TCF7;
GO:0071013	39	2	4.11358	0.486195	0.428949	0.652518	cellular_component:catalytic step 2 spliceosome	CACTIN;PRPF8;
GO:0006513	17	3	1.7931	1.67308	0.431573	0.652518	biological_process:protein monoubiquitination	LOC107055431;NEURL1;TRIM25;
GO:0048538	17	3	1.7931	1.67308	0.431573	0.652518	biological_process:thymus development	ASXL1;LMO4;PBX1;
GO:0061631	17	3	1.7931	1.67308	0.431573	0.652518	molecular_function:ubiquitin conjugating enzyme activity	UBE2G2;UBE2H;UBE2D2;
GO:0071222	17	3	1.7931	1.67308	0.431573	0.652518	biological_process:cellular response to lipopolysaccharide	CACTIN;LITAF;NR1H3;
GO:0000784	41	2	4.32453	0.462478	0.432053	0.652518	cellular_component:nuclear chromosome, telomeric region	DCLRE1B;DDB1;
GO:0045202	42	2	4.43001	0.451466	0.435232	0.652518	cellular_component:synapse	PDZD11;SEMA4B;
GO:0015031	75	5	7.91073	0.632053	0.44333	0.652518	biological_process:protein transport	SERP1;CEP41;SEC31A;RAB5B;KDELR3;
GO:0051607	40	6	4.21906	1.42212	0.444934	0.652518	biological_process:defense response to virus	OASL;BNIP3;KCNJ8;IFNA3;SAMHD1;IRF7;
GO:0001227	18	3	1.89857	1.58013	0.445895	0.652518	molecular_function:DNA-binding transcription repressor activity, RNA polymerase II-specific	ETV3;MNT;MSX1;
GO:0005262	18	3	1.89857	1.58013	0.445895	0.652518	molecular_function:calcium channel activity	TMCO1;ANXA6;CHRNA10;
GO:0006487	18	3	1.89857	1.58013	0.445895	0.652518	biological_process:protein N-linked glycosylation	MGAT5B;PGM3;TMEM165;
GO:0007623	18	3	1.89857	1.58013	0.445895	0.652518	biological_process:circadian rhythm	THRAP3;AANAT;KLF9;
GO:0016740	18	3	1.89857	1.58013	0.445895	0.652518	molecular_function:transferase activity	MRPL2;ILF2;UBE2D2;
GO:0055038	18	3	1.89857	1.58013	0.445895	0.652518	cellular_component:recycling endosome membrane	RAB11B;MICALL1;RAP2B;
GO:0003723	477	44	50.3122	0.874539	0.450449	0.652518	molecular_function:RNA binding	ESRP1;RBM18;NCOA5;RBM15;MBNL2;CSRP1;PDCD11;MOV10;THRAP3;LARP1;ILF2;ELAVL1;CACTIN;SAMHD1;SPEN;ERI3;CLK3;PPIE;SAFB2;CTIF;PUS3;MBNL1;EIF1;SRSF11;LOC426023;KHDRBS1;MRPL2;LIN28A;MRPL28;MAPRE1;S100A16;SLC16A3;PPARGC1B;TRIM25;DHX30;MSI2;CASC3;NCL;SMARCE1;CFAP20;MAK16;EIF4G1;PRPF3;RPS27;
GO:0000012	5	1	0.527382	1.89616	0.452195	0.652518	biological_process:single strand break repair	APLF;
GO:0000124	5	1	0.527382	1.89616	0.452195	0.652518	cellular_component:SAGA complex	TADA3;
GO:0000987	5	1	0.527382	1.89616	0.452195	0.652518	molecular_function:proximal promoter sequence-specific DNA binding	PAX2;
GO:0001206	5	1	0.527382	1.89616	0.452195	0.652518	molecular_function:distal enhancer DNA-binding transcription repressor activity, RNA polymerase II-specific	HIVEP1;
GO:0001916	5	1	0.527382	1.89616	0.452195	0.652518	biological_process:positive regulation of T cell mediated cytotoxicity	FAM49B;
GO:0002009	5	1	0.527382	1.89616	0.452195	0.652518	biological_process:morphogenesis of an epithelium	CA9;
GO:0002223	5	1	0.527382	1.89616	0.452195	0.652518	biological_process:stimulatory C-type lectin receptor signaling pathway	UBE2D2;
GO:0003689	5	1	0.527382	1.89616	0.452195	0.652518	molecular_function:DNA clamp loader activity	CHTF8;
GO:0004185	5	1	0.527382	1.89616	0.452195	0.652518	molecular_function:serine-type carboxypeptidase activity	CTSA;
GO:0004861	5	1	0.527382	1.89616	0.452195	0.652518	molecular_function:cyclin-dependent protein serine/threonine kinase inhibitor activity	CDKN1A;
GO:0005003	5	1	0.527382	1.89616	0.452195	0.652518	molecular_function:ephrin receptor activity	EPHA5;
GO:0005261	5	1	0.527382	1.89616	0.452195	0.652518	molecular_function:cation channel activity	TRPV4;
GO:0005501	5	1	0.527382	1.89616	0.452195	0.652518	molecular_function:retinoid binding	PTGDS;
GO:0005523	5	1	0.527382	1.89616	0.452195	0.652518	molecular_function:tropomyosin binding	TMOD1;
GO:0005536	5	1	0.527382	1.89616	0.452195	0.652518	molecular_function:glucose binding	SLC2A8;
GO:0005847	5	1	0.527382	1.89616	0.452195	0.652518	cellular_component:mRNA cleavage and polyadenylation specificity factor complex	CSTF2;
GO:0006098	5	1	0.527382	1.89616	0.452195	0.652518	biological_process:pentose-phosphate shunt	RPE;
GO:0006103	5	1	0.527382	1.89616	0.452195	0.652518	biological_process:2-oxoglutarate metabolic process	GPT2;
GO:0006465	5	1	0.527382	1.89616	0.452195	0.652518	biological_process:signal peptide processing	SPCS2;
GO:0006497	5	1	0.527382	1.89616	0.452195	0.652518	biological_process:protein lipidation	WIPI1;
GO:0006612	5	1	0.527382	1.89616	0.452195	0.652518	biological_process:protein targeting to membrane	MICALL1;
GO:0006622	5	1	0.527382	1.89616	0.452195	0.652518	biological_process:protein targeting to lysosome	HGS;
GO:0006636	5	1	0.527382	1.89616	0.452195	0.652518	biological_process:unsaturated fatty acid biosynthetic process	DECR2;
GO:0006729	5	1	0.527382	1.89616	0.452195	0.652518	biological_process:tetrahydrobiopterin biosynthetic process	PCBD2;
GO:0006783	5	1	0.527382	1.89616	0.452195	0.652518	biological_process:heme biosynthetic process	COX10;
GO:0006812	5	1	0.527382	1.89616	0.452195	0.652518	biological_process:cation transport	ATP13A2;
GO:0006885	5	1	0.527382	1.89616	0.452195	0.652518	biological_process:regulation of pH	SLC9A1;
GO:0006997	5	1	0.527382	1.89616	0.452195	0.652518	biological_process:nucleus organization	CHEK1;
GO:0007019	5	1	0.527382	1.89616	0.452195	0.652518	biological_process:microtubule depolymerization	KIF18B;
GO:0007029	5	1	0.527382	1.89616	0.452195	0.652518	biological_process:endoplasmic reticulum organization	VMP1;
GO:0007035	5	1	0.527382	1.89616	0.452195	0.652518	biological_process:vacuolar acidification	ATP6V0D1;
GO:0007064	5	1	0.527382	1.89616	0.452195	0.652518	biological_process:mitotic sister chromatid cohesion	CHTF8;
GO:0007250	5	1	0.527382	1.89616	0.452195	0.652518	biological_process:activation of NF-kappaB-inducing kinase activity	TRAF2;
GO:0007288	5	1	0.527382	1.89616	0.452195	0.652518	biological_process:sperm axoneme assembly	NEURL1;
GO:0008037	5	1	0.527382	1.89616	0.452195	0.652518	biological_process:cell recognition	CADM1;
GO:0009314	5	1	0.527382	1.89616	0.452195	0.652518	biological_process:response to radiation	OGG1;
GO:0010033	5	1	0.527382	1.89616	0.452195	0.652518	biological_process:response to organic substance	CDK6;
GO:0010800	5	1	0.527382	1.89616	0.452195	0.652518	biological_process:positive regulation of peptidyl-threonine phosphorylation	BMP7;
GO:0010804	5	1	0.527382	1.89616	0.452195	0.652518	biological_process:negative regulation of tumor necrosis factor-mediated signaling pathway	TRAIP;
GO:0010906	5	1	0.527382	1.89616	0.452195	0.652518	biological_process:regulation of glucose metabolic process	IGFBP5;
GO:0015385	5	1	0.527382	1.89616	0.452195	0.652518	molecular_function:sodium:proton antiporter activity	SLC9A1;
GO:0015992	5	1	0.527382	1.89616	0.452195	0.652518	biological_process:proton transmembrane transport	ATP1B4;
GO:0016209	5	1	0.527382	1.89616	0.452195	0.652518	molecular_function:antioxidant activity	APOA4;
GO:0016514	5	1	0.527382	1.89616	0.452195	0.652518	cellular_component:SWI/SNF complex	SMARCE1;
GO:0016575	5	1	0.527382	1.89616	0.452195	0.652518	biological_process:histone deacetylation	MORF4L1;
GO:0016580	5	1	0.527382	1.89616	0.452195	0.652518	cellular_component:Sin3 complex	MORF4L1;
GO:0016925	5	1	0.527382	1.89616	0.452195	0.652518	biological_process:protein sumoylation	SUMO3;
[truncated: 1,001 more rows]
